# Supplementary material for: 2,2-Dimethyl-5-[(pyridin-2-yl­amino)­methyl­idene]-1,3-dioxane-4,6-dione
Source: Acta Crystallogr Sect E Struct Rep Online. 2011 Jan 8;67(Pt 2):o253. doi: 10.1107/S1600536810053250 (PMC3051715; doi:10.1107/S1600536810053250)
Supplement: Supplementary file 2 [file e-67-0o253-Isup2.hkl]

# 
# h,k,l, Fc-squared, Fo-squared, sigma(Fo-squared) and status flag 
# 
data_I
_shelx_title ' 101103_s1_szy in P21/c no. 14' 
_shelx_refln_list_code          4 
_shelx_F_calc_maximum      267.06 
_exptl_crystal_F_000       520.00 
_reflns_d_resolution_high  0.8001 
 
loop_ 
 _symmetry_equiv_pos_as_xyz 
 'x, y, z' 
 '-x, y+1/2, -z+1/2' 
 '-x, -y, -z' 
 'x, -y-1/2, z-1/2' 
 
_cell_length_a     8.7344 
_cell_length_b    13.9712 
_cell_length_c     9.4744 
_cell_angle_alpha  90.000 
_cell_angle_beta   94.601 
_cell_angle_gamma  90.000 
 
_shelx_F_squared_multiplier     1.000 
 
loop_ 
 _refln_index_h 
 _refln_index_k 
 _refln_index_l 
 _refln_F_squared_calc 
 _refln_F_squared_meas 
 _refln_F_squared_sigma 
 _refln_observed_status 
   2   0   0    29763.54    29653.10     64.40 o 
   3   0   0      309.34      330.22      6.79 o 
   4   0   0      138.21      121.61      6.82 o 
   5   0   0        1.72        3.72      1.92 o 
   6   0   0       11.70       14.20      3.34 o 
   7   0   0        0.81        0.76      1.62 o 
   8   0   0       37.52       27.74      5.26 o 
   9   0   0        1.98        6.88      2.62 o 
  10   0   0        8.77        5.79      3.51 o 
   2   1   0       46.96       40.34      1.40 o 
   3   1   0      810.19      798.58      7.43 o 
   4   1   0       12.69       10.83      1.79 o 
   5   1   0       11.53       10.41      1.73 o 
   6   1   0      274.57      272.07     12.49 o 
   7   1   0      147.19      157.61      7.54 o 
   8   1   0       71.60       75.31      5.68 o 
   9   1   0        0.57        2.79      1.88 o 
  10   1   0        1.20        2.97      2.05 o 
   1   2   0      211.94      222.51      2.40 o 
   2   2   0     1380.06     1364.36      8.03 o 
   3   2   0      525.75      507.52      6.21 o 
   4   2   0      128.71      125.55      4.93 o 
   5   2   0       82.49       84.30      8.07 o 
   6   2   0       58.91       54.57      4.13 o 
   7   2   0       55.71       54.58      6.41 o 
   8   2   0        3.05        0.58      1.40 o 
   9   2   0       19.06       13.25      2.80 o 
  10   2   0        2.53        0.49      1.86 o 
   1   3   0        5.12        3.80      0.58 o 
   2   3   0      507.04      536.69      5.86 o 
   3   3   0      559.87      564.87      7.15 o 
   4   3   0       19.88       20.10      2.13 o 
   5   3   0      335.23      344.53      9.14 o 
   6   3   0      160.20      160.79      6.98 o 
   7   3   0      103.31      109.94      6.32 o 
   8   3   0       22.13       24.96      3.24 o 
   9   3   0        2.64        2.33      2.65 o 
  10   3   0       92.67      106.81      7.81 o 
   1   4   0      484.83      463.48      4.01 o 
   2   4   0       34.76       31.24      1.56 o 
   3   4   0       10.51        9.09      1.02 o 
   4   4   0      447.48      459.10      7.52 o 
   5   4   0       63.09       63.71      4.08 o 
   6   4   0       14.57       18.90      2.60 o 
   7   4   0       42.05       36.50      4.56 o 
   8   4   0        6.58        4.38      2.44 o 
   9   4   0        8.14       11.88      2.82 o 
  10   4   0       25.39       32.46      6.03 o 
   1   5   0      495.20      519.97      5.16 o 
   2   5   0        4.32        3.72      0.55 o 
   3   5   0      525.10      534.51      7.08 o 
   4   5   0     1093.02     1112.62     13.38 o 
   5   5   0      883.17      901.60     15.05 o 
   6   5   0       19.66       19.50      2.70 o 
   7   5   0       39.29       35.46      3.67 o 
   8   5   0        0.35       -0.09      1.46 o 
   9   5   0       14.00       10.90      2.61 o 
  10   5   0        1.06        2.68      3.20 o 
   0   6   0     1222.45     1280.83     20.88 o 
   1   6   0      174.16      196.27      3.75 o 
   2   6   0      300.44      324.23      5.35 o 
   3   6   0       68.13       67.26      2.74 o 
   4   6   0       60.05       58.63      2.74 o 
   5   6   0       28.34       28.69      3.57 o 
   6   6   0       12.28        9.28      1.90 o 
   7   6   0        0.00       -0.15      1.26 o 
   8   6   0       15.02       14.17      2.79 o 
   9   6   0        7.62        7.99      2.32 o 
  10   6   0        5.54        9.98      2.70 o 
   1   7   0      153.09      167.10      4.32 o 
   2   7   0     3011.91     3076.89     17.35 o 
   3   7   0      119.33      129.24      4.08 o 
   4   7   0       21.44       23.98      1.97 o 
   5   7   0        0.26        0.70      1.21 o 
   6   7   0       13.54       12.92      2.29 o 
   7   7   0      229.41      255.92      9.71 o 
   9   7   0       42.75       43.67      4.96 o 
   0   8   0      415.16      403.84     10.48 o 
   1   8   0      262.96      256.98      4.63 o 
   2   8   0      151.79      171.71      5.29 o 
   3   8   0      145.68      144.80      4.23 o 
   4   8   0       40.67       44.31      3.60 o 
   5   8   0       77.73       76.38      5.03 o 
   6   8   0       14.94       13.92      3.63 o 
   7   8   0       22.98       22.68      3.08 o 
   8   8   0      127.08      126.16      8.36 o 
   9   8   0        4.45        4.50      3.35 o 
   1   9   0       12.83       14.23      1.27 o 
   2   9   0        2.14        1.99      0.50 o 
   3   9   0        0.87        0.80      0.70 o 
   4   9   0       51.60       47.22      3.77 o 
   5   9   0      127.69      137.00      6.86 o 
   6   9   0       52.03       55.92      7.37 o 
   7   9   0        6.72        5.19      1.85 o 
   8   9   0        0.05        4.79      3.46 o 
   9   9   0        0.42        1.89      3.34 o 
   0  10   0      118.38      104.44      8.05 o 
   1  10   0       21.30       22.52      1.64 o 
   2  10   0        1.43        0.32      0.34 o 
   3  10   0       40.95       40.25      3.43 o 
   4  10   0        6.13        4.10      1.38 o 
   5  10   0       31.25       41.02      5.35 o 
   6  10   0        4.46        3.34      2.32 o 
   7  10   0        0.20       -0.40      1.51 o 
   8  10   0       44.85       40.95      8.18 o 
   1  11   0       83.90       89.42      3.38 o 
   2  11   0     1422.48     1438.62     16.87 o 
   3  11   0       10.01       15.82      3.60 o 
   4  11   0      573.50      620.90     21.05 o 
   5  11   0       40.77       38.97      3.89 o 
   6  11   0        6.43        6.20      6.46 o 
   7  11   0        0.82        1.16      1.65 o 
   8  11   0        2.88        0.08      2.06 o 
   0  12   0        0.30        1.39      1.02 o 
   1  12   0        1.38        0.75      0.69 o 
   2  12   0      183.45      184.21      5.61 o 
   3  12   0       64.53       64.67      6.65 o 
   4  12   0      148.61      146.65     10.56 o 
   5  12   0       35.60       29.12      5.32 o 
   6  12   0       20.85       22.42      3.32 o 
   7  12   0        0.15       -2.34      2.34 o 
   1  13   0        0.30        0.32      1.08 o 
   2  13   0       11.15       13.32      2.46 o 
   3  13   0        0.14       -0.51      1.41 o 
   4  13   0       21.03       23.74      4.51 o 
   5  13   0       13.67        9.82      3.07 o 
   6  13   0       14.42       13.00      3.78 o 
   7  13   0        2.23        3.25      3.14 o 
   0  14   0       30.62       34.50      6.11 o 
   1  14   0       19.67       20.03      3.02 o 
   2  14   0       11.58       14.96      2.62 o 
   3  14   0        0.05        0.81      1.26 o 
   4  14   0        0.57        1.04      1.86 o 
   5  14   0        3.03        8.91      3.20 o 
   6  14   0       20.34       25.50      5.67 o 
   1  15   0        0.46        1.71      1.37 o 
   2  15   0        0.74        0.90      1.74 o 
   3  15   0        1.67        0.60      1.38 o 
   4  15   0        0.48       -0.15      1.34 o 
   5  15   0        3.42        3.52      2.43 o 
   0  16   0       15.24       23.57      5.55 o 
   1  16   0        3.82        5.01      2.89 o 
   2  16   0        0.11        0.22      2.41 o 
   3  16   0        0.88        0.61      2.08 o 
   4  16   0        0.52       -1.20      3.13 o 
   1  17   0        3.82       12.70      4.41 o 
   2  17   0        1.59        0.80      3.07 o 
 -10   1   1        2.19        3.70      1.75 o 
  -9   1   1       60.86       71.08      5.93 o 
  -8   1   1       89.37       82.27      5.92 o 
  -7   1   1       17.60       22.11      3.01 o 
  -6   1   1      423.24      434.24     12.24 o 
  -5   1   1        7.03       11.09      1.71 o 
  -4   1   1      967.26      986.10     13.38 o 
  -3   1   1     1049.04     1007.96      8.21 o 
  -2   1   1      172.07      183.36      3.29 o 
  -1   1   1     1329.59     1268.06      4.66 o 
   1   1   1      234.24      215.69      2.77 o 
   2   1   1     2376.92     2364.50     11.53 o 
   3   1   1      306.81      303.25      4.85 o 
   4   1   1      136.33      119.08      5.00 o 
   5   1   1      273.98      257.90      8.17 o 
   6   1   1      146.61      147.95      6.89 o 
   7   1   1      124.38      129.58      7.07 o 
   8   1   1       63.42       59.37      5.25 o 
   9   1   1       65.52       62.10      5.66 o 
  10   1   1       32.07       33.40      4.65 o 
 -10   2   1        7.85       10.04      3.21 o 
  -9   2   1        0.81        1.92      1.64 o 
  -8   2   1       71.83       79.66      5.81 o 
  -7   2   1       26.50       24.47      3.05 o 
  -6   2   1       73.86       78.44      4.89 o 
  -5   2   1      239.79      245.30      7.56 o 
  -4   2   1      946.54      975.86     10.62 o 
  -3   2   1     1499.28     1495.28      9.91 o 
  -2   2   1      491.84      466.68      5.24 o 
  -1   2   1     3633.34     3526.57      8.72 o 
   0   2   1      587.28      531.96      4.83 o 
   1   2   1     8694.47     8708.13     36.14 o 
   2   2   1     1651.17     1555.20      9.50 o 
   3   2   1      568.69      569.60      6.74 o 
   4   2   1       16.78       15.84      2.06 o 
   5   2   1      529.66      519.89     11.62 o 
   6   2   1      134.13      132.80      6.54 o 
   7   2   1       72.69       75.01      5.42 o 
   8   2   1       72.31       70.66      5.67 o 
   9   2   1        1.02        2.35      1.39 o 
  10   2   1        6.22        5.69      2.17 o 
 -10   3   1       51.37       55.92      5.73 o 
  -9   3   1        0.87        5.09      4.16 o 
  -8   3   1       69.72       74.20      5.61 o 
  -7   3   1       52.83       52.26      4.30 o 
  -6   3   1        9.37        9.92      1.84 o 
  -5   3   1      396.43      384.44      9.47 o 
  -4   3   1      237.51      240.56      5.21 o 
  -3   3   1        2.87        4.92      0.70 o 
  -2   3   1     6146.28     5946.83     19.78 o 
  -1   3   1      437.16      409.62      3.44 o 
   0   3   1       69.72       79.55      1.42 o 
   1   3   1      620.67      585.66      3.93 o 
   2   3   1      634.17      679.80      5.20 o 
   3   3   1        7.15        8.21      1.19 o 
   4   3   1      936.30      928.36     14.07 o 
   5   3   1       10.41       13.83      2.10 o 
   6   3   1       89.38       86.08      5.32 o 
   7   3   1      302.64      297.17     10.64 o 
   8   3   1        4.13        5.06      1.95 o 
   9   3   1        0.87       -0.79      1.97 o 
  10   3   1       36.50       38.65      4.96 o 
 -10   4   1        0.05        2.67      1.72 o 
  -9   4   1      230.00      245.74     19.89 o 
  -8   4   1        0.29        1.40      1.46 o 
  -7   4   1        2.40        2.41      1.85 o 
  -6   4   1        9.17       10.20      3.71 o 
  -5   4   1       63.72       80.34      5.61 o 
  -4   4   1      689.00      675.26      8.63 o 
  -3   4   1     2103.15     2102.67      9.51 o 
  -2   4   1      737.36      735.46      4.95 o 
  -1   4   1       90.69       86.92      2.72 o 
   0   4   1     1133.82     1163.71      7.01 o 
   1   4   1     1025.60      925.15      4.99 o 
   2   4   1      138.98      140.78      2.37 o 
   3   4   1      235.10      237.86      3.81 o 
   4   4   1      315.94      294.45      8.06 o 
   5   4   1      426.86      437.62     10.83 o 
   6   4   1      303.14      319.89     11.87 o 
   7   4   1       45.18       44.20      4.30 o 
   8   4   1       40.63       44.53      4.53 o 
   9   4   1        0.03        2.93      3.56 o 
  10   4   1       24.51       28.80      5.84 o 
 -10   5   1        0.81        1.66      1.98 o 
  -9   5   1        3.12       -0.84      1.72 o 
  -8   5   1       17.42       21.13      3.06 o 
  -7   5   1       23.75       22.00      3.00 o 
  -6   5   1        1.40        1.33      1.24 o 
  -5   5   1      697.98      733.43     15.60 o 
  -4   5   1      281.38      280.93      3.94 o 
  -3   5   1      437.38      483.77      5.49 o 
  -2   5   1       78.57       94.23      3.33 o 
  -1   5   1      145.08      124.76      3.12 o 
   0   5   1       88.22       85.60      1.95 o 
   1   5   1        2.72        2.49      0.40 o 
   2   5   1      367.08      364.58      5.17 o 
   3   5   1       20.79       17.21      1.08 o 
   4   5   1        1.51        1.13      0.56 o 
   5   5   1       34.71       42.69      3.53 o 
   6   5   1      191.88      191.02      7.92 o 
   7   5   1       66.08       73.53      5.46 o 
   8   5   1       11.01       14.14      2.82 o 
   9   5   1        0.36        2.30      1.57 o 
  10   5   1        6.04        9.37      2.62 o 
 -10   6   1       11.66       14.49      4.73 o 
  -9   6   1       12.07       12.61      2.91 o 
  -8   6   1        6.90        7.59      2.16 o 
  -7   6   1        2.98        1.51      2.39 o 
  -6   6   1       50.49       48.56      3.89 o 
  -5   6   1        5.88        5.61      1.08 o 
  -4   6   1       12.42       11.49      1.09 o 
  -3   6   1      140.56      156.31      3.87 o 
  -2   6   1      296.12      303.35      7.91 o 
  -1   6   1     1623.76     1694.57      9.37 o 
   0   6   1     1588.69     1573.71     11.52 o 
   1   6   1      126.25      123.79      2.68 o 
   2   6   1     1424.13     1412.33      8.53 o 
   3   6   1      486.93      544.02     20.48 o 
   4   6   1      431.53      426.84      5.98 o 
   5   6   1        0.84        1.33      0.57 o 
   6   6   1       34.32       40.17      3.82 o 
   7   6   1        0.00       -1.69      1.69 o 
   8   6   1       19.14       19.20      3.41 o 
   9   6   1        1.77        3.97      1.94 o 
  10   6   1        0.76        0.76      1.29 o 
 -10   7   1        0.07       -2.31      2.31 o 
  -9   7   1       41.71       46.24      7.48 o 
  -8   7   1        6.65        3.71      1.69 o 
  -7   7   1       62.74       64.95      4.79 o 
  -6   7   1        3.14        4.92      1.63 o 
  -5   7   1       21.70       22.56      2.00 o 
  -4   7   1       39.73       46.73      2.82 o 
  -3   7   1        0.77        0.67      0.55 o 
  -2   7   1      793.79      781.32      8.70 o 
  -1   7   1     1344.34     1404.91     10.38 o 
   0   7   1     1633.18     1825.21     13.98 o 
   1   7   1      213.88      219.17      4.28 o 
   2   7   1     1138.81     1244.58      9.23 o 
   3   7   1      182.51      197.65      6.20 o 
   4   7   1      441.00      450.48     15.79 o 
   5   7   1        3.16        4.84      2.36 o 
   6   7   1       75.80       77.07      5.24 o 
   7   7   1        8.95        9.84      2.23 o 
   8   7   1        5.03        2.98      1.87 o 
   9   7   1        8.25        9.83      2.63 o 
  -9   8   1        0.19       -3.40      3.40 o 
  -8   8   1       92.81       98.50     10.61 o 
  -7   8   1       20.40       17.05      2.61 o 
  -6   8   1      419.82      454.75      9.68 o 
  -5   8   1       12.91       15.24      2.42 o 
  -4   8   1       86.43       93.81      3.57 o 
  -3   8   1        1.47        0.82      0.74 o 
  -2   8   1      198.31      201.99      2.77 o 
  -1   8   1      507.09      461.59      6.44 o 
   0   8   1       14.81       16.64      1.09 o 
   1   8   1       16.04       16.16      1.32 o 
   2   8   1      205.08      185.09      6.19 o 
   3   8   1      186.34      179.81      6.09 o 
   4   8   1       63.54       69.25      4.31 o 
   5   8   1        3.61        1.90      2.11 o 
   6   8   1       25.13       24.63      4.81 o 
   7   8   1        2.08        3.60      2.86 o 
   8   8   1      158.70      170.18     13.69 o 
   9   8   1        3.27        8.51      2.36 o 
  -9   9   1        3.76        1.98      3.80 o 
  -8   9   1       17.76       21.70      3.60 o 
  -7   9   1       45.29       35.10      4.30 o 
  -6   9   1      121.44      119.50     11.65 o 
  -5   9   1      216.11      201.39      8.60 o 
  -4   9   1        4.46        4.72      1.64 o 
  -3   9   1       33.22       30.68      2.52 o 
  -2   9   1      100.67       90.19      1.98 o 
  -1   9   1      472.02      475.96      7.09 o 
   0   9   1      510.74      502.44      6.13 o 
   1   9   1       60.00       59.83      3.11 o 
   2   9   1       90.83       87.24      3.13 o 
   3   9   1      638.04      649.15     11.96 o 
   4   9   1        0.25        1.07      1.19 o 
   5   9   1       32.39       29.03      3.14 o 
   6   9   1       19.02       18.20      2.95 o 
   7   9   1       48.38       57.91      7.69 o 
   8   9   1       10.17        7.87      3.91 o 
   9   9   1        9.60       11.99      4.56 o 
  -8  10   1       63.58       62.36      6.02 o 
  -7  10   1      111.13      113.67      7.51 o 
  -6  10   1        0.00        0.45      1.31 o 
  -5  10   1       10.74       11.02      2.29 o 
  -4  10   1       10.56        6.61      1.72 o 
  -3  10   1      175.45      160.57     10.06 o 
  -2  10   1        1.96        2.51      0.50 o 
  -1  10   1        2.12        2.18      0.66 o 
   0  10   1       93.11       94.57      2.82 o 
   1  10   1        8.08        7.61      1.07 o 
   2  10   1        5.89        5.96      0.97 o 
   3  10   1        8.95        8.83      2.50 o 
   4  10   1       50.85       46.58      6.81 o 
   5  10   1      156.88      165.20      7.46 o 
   6  10   1        0.04       -1.30      1.33 o 
   7  10   1        0.86        4.15      1.85 o 
   8  10   1        0.52        3.36      2.18 o 
  -8  11   1        3.71        4.75      2.26 o 
  -7  11   1       40.81       41.06      4.73 o 
  -6  11   1        2.79        4.49      2.04 o 
  -5  11   1        3.24       -0.86      2.16 o 
  -4  11   1       39.42       38.87      5.49 o 
  -3  11   1       74.65       56.96      6.32 o 
  -2  11   1      891.06      833.31     10.63 o 
  -1  11   1      136.75      138.44      4.13 o 
   0  11   1      608.65      602.49     10.68 o 
   1  11   1      106.83      100.66      3.67 o 
   2  11   1      473.74      461.82     11.77 o 
   3  11   1       17.72       16.47      3.38 o 
   4  11   1      542.14      547.18     19.43 o 
   5  11   1        0.00        2.02      1.73 o 
   6  11   1       59.40       56.80      4.94 o 
   7  11   1        3.76        4.59      2.93 o 
   8  11   1       11.05        4.63      2.65 o 
  -7  12   1       28.02       30.63      4.30 o 
  -6  12   1        6.23        1.43      2.45 o 
  -5  12   1        9.48        8.02      3.09 o 
  -4  12   1       12.77       14.95      3.80 o 
  -3  12   1      241.45      255.89     13.30 o 
  -2  12   1       79.63       86.66      5.64 o 
  -1  12   1      249.31      245.07      5.45 o 
   0  12   1       29.44       32.73      2.10 o 
   1  12   1      252.70      250.67      7.16 o 
   2  12   1       31.03       35.33      3.30 o 
   3  12   1       91.85       86.18      7.37 o 
   4  12   1       92.32       97.31      8.49 o 
   5  12   1      126.65      127.21     10.36 o 
   6  12   1        1.93        0.85      1.78 o 
   7  12   1        9.98       16.42      4.66 o 
  -7  13   1        1.86       -2.26      2.41 o 
  -6  13   1        3.61        8.99      3.45 o 
  -5  13   1       32.95       40.72      6.42 o 
  -4  13   1        0.67        1.11      1.77 o 
  -3  13   1      143.03      127.33      9.95 o 
  -2  13   1      205.07      201.23      8.82 o 
  -1  13   1      343.86      323.50      9.12 o 
   0  13   1        0.20        1.01      1.03 o 
   1  13   1        0.37       -0.50      0.84 o 
   2  13   1       38.11       36.87      2.79 o 
   3  13   1      180.58      179.93      8.47 o 
   4  13   1        6.36        7.32      2.43 o 
   5  13   1       53.49       57.84      7.12 o 
   6  13   1        0.52       -1.36      1.84 o 
   7  13   1       12.81       16.78      4.74 o 
  -6  14   1        6.11        9.97      3.72 o 
  -5  14   1        0.64       -0.74      2.89 o 
  -4  14   1       13.08       15.78      4.06 o 
  -3  14   1       23.49       31.44      3.83 o 
  -2  14   1       19.67       16.64      2.82 o 
  -1  14   1        2.14        3.87      1.39 o 
   0  14   1       27.19       32.90      3.02 o 
   1  14   1       75.06       68.09      5.91 o 
   2  14   1       14.78       16.45      4.49 o 
   3  14   1        1.58        2.41      1.41 o 
   4  14   1       30.69       30.95      3.97 o 
   5  14   1       13.77       14.74      4.01 o 
   6  14   1        4.24        8.03      3.52 o 
  -5  15   1        1.98        4.27      2.32 o 
  -4  15   1        2.40        5.11      2.71 o 
  -3  15   1        9.47        8.76      2.29 o 
  -2  15   1        0.39        0.02      1.37 o 
  -1  15   1       18.22       21.38      5.24 o 
   0  15   1        5.97       10.24      2.69 o 
   1  15   1        5.22        6.64      2.28 o 
   2  15   1        0.01        1.65      1.92 o 
   3  15   1        4.87        1.17      2.16 o 
   4  15   1        1.57        0.01      2.84 o 
   5  15   1        1.94        1.69      1.40 o 
  -4  16   1        0.02        2.20      2.49 o 
  -3  16   1        6.11        0.33      2.28 o 
  -2  16   1        1.19       -0.56      2.10 o 
  -1  16   1        8.20        4.91      2.66 o 
   0  16   1        0.37        0.42      1.70 o 
   1  16   1        6.87        5.59      2.29 o 
   2  16   1       13.91       22.34      5.58 o 
   3  16   1        0.72       -2.30      2.30 o 
   4  16   1        4.12        2.22      2.26 o 
  -2  17   1        2.67        4.35      3.60 o 
  -1  17   1        0.22        0.08      2.50 o 
   0  17   1        8.18        9.16      3.02 o 
   1  17   1        3.26        3.87      3.81 o 
   2  17   1        9.92       19.08      5.83 o 
 -10   0   2       13.33       11.15      3.72 o 
  -9   0   2      153.02      146.73     11.86 o 
  -8   0   2        9.05        9.19      3.17 o 
  -7   0   2        0.00        2.19      2.47 o 
  -6   0   2       18.12       16.07      3.22 o 
  -5   0   2       21.62       17.42      3.01 o 
  -4   0   2       96.79       95.20      5.93 o 
  -3   0   2       32.18       25.05      1.96 o 
  -2   0   2      547.73      504.10      7.32 o 
   0   0   2     8855.27     8443.44     65.07 o 
   1   0   2    14864.34    14452.50     40.31 o 
   2   0   2    71321.88    75527.20   1171.71 o 
   3   0   2     3658.64     3515.48     36.17 o 
   4   0   2     7326.48     7173.39     57.90 o 
   5   0   2     1161.20     1201.49     25.80 o 
   6   0   2        0.62       -0.34      1.73 o 
   7   0   2       34.86       34.11      5.43 o 
   8   0   2       22.51       16.78      4.29 o 
   9   0   2        0.30        1.43      1.94 o 
  10   0   2        5.77        4.21      2.95 o 
 -10   1   2        1.21        3.36      1.80 o 
  -9   1   2       64.21       57.37      5.31 o 
  -8   1   2        0.46        1.47      1.33 o 
  -7   1   2       18.91       26.23      3.39 o 
  -6   1   2      186.32      195.30      9.43 o 
  -5   1   2      548.88      545.66     15.36 o 
  -4   1   2      884.54      877.89     12.77 o 
  -3   1   2      128.78      141.79      3.63 o 
  -2   1   2      160.84      154.89      2.55 o 
  -1   1   2     2634.54     2520.19     11.11 o 
   0   1   2      279.77      276.87      2.62 o 
   1   1   2     4147.73     3986.14     16.56 o 
   2   1   2      131.38      132.92      3.06 o 
   3   1   2      177.97      166.11      5.59 o 
   4   1   2        5.56        8.15      3.78 o 
   5   1   2       88.53       96.96      5.27 o 
   6   1   2       80.88       74.16      5.08 o 
   7   1   2       92.11       94.33      6.24 o 
   8   1   2      100.83       97.38      6.90 o 
   9   1   2        1.84       -0.77      1.49 o 
  10   1   2        9.50        5.91      3.20 o 
 -10   2   2       32.35       38.74      4.76 o 
  -9   2   2        9.38        6.75      2.96 o 
  -8   2   2       12.88        9.99      3.38 o 
  -7   2   2      127.19      124.27      8.92 o 
  -6   2   2       71.94       76.95      4.73 o 
  -5   2   2       21.29       26.41      2.59 o 
  -4   2   2      724.38      739.69      9.20 o 
  -3   2   2      190.87      178.03      3.32 o 
  -1   2   2     2304.60     2182.30     10.92 o 
   1   2   2        0.90        0.28      0.29 o 
   2   2   2     1396.50     1371.23      8.66 o 
   3   2   2      216.36      223.68      6.48 o 
   4   2   2      386.14      367.18      9.27 o 
   5   2   2        2.17        2.03      1.38 o 
   6   2   2       62.46       66.89      5.18 o 
   7   2   2        1.11        1.74      1.69 o 
   8   2   2        4.52        4.24      1.90 o 
   9   2   2       24.48       21.75      3.52 o 
  10   2   2        2.67        2.26      1.72 o 
 -10   3   2       51.47       42.39      4.88 o 
  -9   3   2       52.19       50.64      5.49 o 
  -8   3   2      274.68      292.86     10.85 o 
  -7   3   2       21.70       25.66      3.19 o 
  -6   3   2      132.54      129.61      6.11 o 
  -5   3   2      414.35      415.70      9.78 o 
  -4   3   2      274.21      263.05      4.50 o 
  -3   3   2       59.16       62.96      1.90 o 
  -2   3   2      151.84      153.45      2.06 o 
  -1   3   2      235.22      239.51      3.80 o 
   0   3   2     1298.20     1315.96     11.24 o 
   1   3   2       15.71       16.07      0.79 o 
   2   3   2      118.43      115.08      2.77 o 
   3   3   2      155.87      155.23      4.12 o 
   4   3   2        0.17        1.99      3.28 o 
   5   3   2       96.05      104.78      5.56 o 
   6   3   2        4.40        3.38      1.49 o 
   7   3   2      163.99      163.95      8.29 o 
   8   3   2       30.61       32.94      4.10 o 
   9   3   2        7.62        7.36      2.23 o 
  10   3   2        2.64        1.49      1.71 o 
 -10   4   2        0.48       -1.58      1.99 o 
  -9   4   2      128.70      134.53      7.97 o 
  -8   4   2       54.97       53.92      4.77 o 
  -7   4   2        0.37        0.31      1.07 o 
  -6   4   2       11.39       10.64      4.14 o 
  -5   4   2      142.90      154.21      4.40 o 
  -4   4   2        1.85        0.75      0.41 o 
  -3   4   2      234.69      249.10      3.30 o 
  -2   4   2      146.77      154.27      2.62 o 
  -1   4   2        0.70        0.35      0.37 o 
   0   4   2       16.41       21.17      0.87 o 
   1   4   2      112.35      113.55      2.18 o 
   2   4   2       15.45       19.35      1.04 o 
   3   4   2       53.09       49.54      2.75 o 
   4   4   2       57.20       58.26      3.91 o 
   5   4   2        4.35        5.21      1.45 o 
   6   4   2      142.65      136.66      6.95 o 
   7   4   2       16.59       17.60      2.92 o 
   8   4   2       46.47       43.10      4.68 o 
   9   4   2        4.65        5.54      2.34 o 
  10   4   2        2.78        4.44      2.26 o 
 -10   5   2        1.32        4.78      3.49 o 
  -9   5   2        0.53        0.22      1.37 o 
  -8   5   2       19.57       18.70      2.89 o 
  -7   5   2        8.79        8.09      1.89 o 
  -6   5   2        3.21        2.89      0.83 o 
  -5   5   2        5.58        9.22      1.29 o 
  -4   5   2        7.38        5.53      0.73 o 
  -3   5   2     3426.30     3489.34     20.09 o 
  -2   5   2      307.68      322.63      5.31 o 
  -1   5   2     1014.79     1056.71     18.08 o 
   0   5   2      890.45      889.56      8.55 o 
   1   5   2        0.61        0.52      0.38 o 
   2   5   2        2.67        3.57      0.49 o 
   3   5   2       18.01       19.05      1.68 o 
   4   5   2        8.41        8.67      1.29 o 
   5   5   2       72.97       73.45      3.39 o 
   6   5   2      593.49      610.90     19.92 o 
   7   5   2       61.51       57.82      5.02 o 
   8   5   2       39.99       35.97      4.25 o 
   9   5   2        0.20        1.86      1.51 o 
  10   5   2        0.43        1.04      1.83 o 
 -10   6   2        3.37       11.81      4.73 o 
  -9   6   2       29.23       39.67      6.95 o 
  -8   6   2        0.44        0.15      1.28 o 
  -7   6   2        0.20        2.55      1.41 o 
  -6   6   2        4.03        2.61      1.32 o 
  -5   6   2        4.61        3.93      0.61 o 
  -4   6   2       24.91       25.00      1.25 o 
  -3   6   2      131.46      143.58      3.36 o 
  -2   6   2       90.59      100.66      3.58 o 
  -1   6   2     1281.73     1313.47     22.32 o 
   0   6   2       14.33       12.05      0.65 o 
   1   6   2      608.22      650.89      5.97 o 
   2   6   2       70.34       67.49      2.02 o 
   3   6   2       82.65       88.91      3.42 o 
   4   6   2      105.53       95.90      3.81 o 
   5   6   2        0.14       -1.06      1.21 o 
   6   6   2        9.99        9.13      1.55 o 
   7   6   2        4.22        7.43      2.16 o 
   8   6   2        8.06        6.65      2.19 o 
   9   6   2        0.30        1.39      2.01 o 
  -9   7   2        4.03        0.60      2.17 o 
  -8   7   2        2.83        1.28      2.64 o 
  -7   7   2       31.48       36.64      4.97 o 
  -6   7   2        2.16        0.89      0.81 o 
  -5   7   2      299.50      306.52      5.56 o 
  -4   7   2        0.03        1.36      0.56 o 
  -3   7   2        0.72       -0.33      1.13 o 
  -2   7   2      229.17      232.40      5.48 o 
  -1   7   2      281.24      286.63      8.23 o 
   0   7   2     1478.14     1480.31     10.83 o 
   1   7   2        7.27        7.21      0.71 o 
   2   7   2        8.35        7.82      1.45 o 
   3   7   2        5.14        7.39      1.29 o 
   4   7   2      905.46      888.11     23.23 o 
   5   7   2        0.75        1.21      2.07 o 
   6   7   2      126.43      140.91     10.86 o 
   7   7   2       18.88       18.02      4.75 o 
   8   7   2       55.56       60.19      5.44 o 
   9   7   2       15.66       16.35      3.21 o 
  -9   8   2        0.78        0.45      1.64 o 
  -8   8   2      128.82      132.28     13.72 o 
  -7   8   2       68.35       66.22      7.64 o 
  -6   8   2      440.32      430.73      9.13 o 
  -5   8   2        0.04       -0.35      1.65 o 
  -4   8   2      114.23      108.44      5.46 o 
  -3   8   2      330.52      316.18      9.57 o 
  -2   8   2        5.43        8.06      1.19 o 
  -1   8   2       10.18       11.90      2.02 o 
   0   8   2       17.72       18.09      1.10 o 
   1   8   2       44.96       43.32      1.74 o 
   2   8   2       36.23       28.08      2.03 o 
   3   8   2      182.50      184.96      8.58 o 
   4   8   2        4.20        4.92      2.82 o 
   5   8   2      196.55      215.12     12.56 o 
   6   8   2        0.79       -2.60      2.60 o 
   7   8   2        0.11        3.41      2.92 o 
   8   8   2       15.07       16.27      4.40 o 
   9   8   2       14.96       19.87      5.52 o 
  -9   9   2        7.21        5.80      3.72 o 
  -8   9   2        0.31        1.02      1.77 o 
  -7   9   2        0.50        2.47      1.66 o 
  -6   9   2        2.60        7.23      5.12 o 
  -5   9   2       44.22       44.42      6.01 o 
  -4   9   2      193.85      203.18      8.43 o 
  -3   9   2       92.09       92.84      7.60 o 
  -2   9   2       24.38       23.08      1.92 o 
  -1   9   2        3.97        7.52      1.70 o 
   0   9   2        3.11        2.16      0.53 o 
   1   9   2       20.17       25.30      1.70 o 
   2   9   2        0.00        1.28      0.63 o 
   3   9   2       54.58       54.71      4.58 o 
   4   9   2       21.45       26.45      2.66 o 
   5   9   2        4.80        6.67      1.78 o 
   6   9   2       36.56       43.93      6.33 o 
   7   9   2       31.43       34.06      6.06 o 
   8   9   2        7.22        6.32      2.85 o 
  -8  10   2       27.64       25.47      6.15 o 
  -7  10   2      159.80      176.26      9.58 o 
  -6  10   2       71.06       73.41      6.65 o 
  -5  10   2       76.69       74.83      5.70 o 
  -4  10   2        3.20        2.03      1.97 o 
  -3  10   2       35.97       41.67      5.45 o 
  -2  10   2        0.71        1.42      0.70 o 
  -1  10   2        0.22        1.50      0.91 o 
   0  10   2        3.52        2.66      0.71 o 
   1  10   2       15.87       14.34      1.31 o 
   2  10   2       51.03       46.35      2.47 o 
   3  10   2        0.46       -1.74      1.74 o 
   4  10   2        0.17        0.26      0.89 o 
   5  10   2       19.62       18.67      2.57 o 
   6  10   2        0.42        0.87      2.10 o 
   7  10   2        5.34        9.37      3.15 o 
   8  10   2        6.68        3.63      3.24 o 
  -8  11   2        0.01       -0.67      1.50 o 
  -7  11   2        2.98        4.47      2.18 o 
  -6  11   2       12.50       12.64      4.08 o 
  -5  11   2        9.45       12.57      3.56 o 
  -4  11   2        5.89        4.67      2.49 o 
  -3  11   2      263.92      273.83     13.91 o 
  -2  11   2      354.53      336.59     11.88 o 
  -1  11   2      247.09      240.12      7.52 o 
   0  11   2      829.00      824.16      9.71 o 
   1  11   2      137.40      128.15      4.18 o 
   2  11   2       25.19       21.05      2.59 o 
   3  11   2        0.08        0.14      1.87 o 
   4  11   2      551.52      570.98     19.97 o 
   5  11   2       10.44       19.80      4.68 o 
   6  11   2      337.60      396.13     19.25 o 
   7  11   2        0.02        4.12      3.09 o 
   8  11   2        0.04       -2.67      2.67 o 
  -7  12   2        0.02        0.31      1.59 o 
  -6  12   2        0.18       -1.14      1.73 o 
  -5  12   2        4.94        9.36      3.24 o 
  -4  12   2       12.85        9.68      3.38 o 
  -3  12   2      135.70      147.44     10.52 o 
  -2  12   2      156.85      154.30     10.35 o 
  -1  12   2      384.92      413.22     10.22 o 
   0  12   2       38.35       37.94      3.17 o 
   1  12   2        7.98        9.55      1.36 o 
   2  12   2       25.11       26.82      3.05 o 
   3  12   2        0.00        1.85      1.50 o 
   4  12   2      125.70      122.36      9.48 o 
   5  12   2        0.50        2.29      2.09 o 
   6  12   2       72.54       77.07      8.88 o 
   7  12   2        1.29       -1.36      2.33 o 
  -7  13   2        0.49        0.92      1.72 o 
  -6  13   2       10.85       14.46      4.39 o 
  -5  13   2        1.12        1.63      2.03 o 
  -4  13   2       25.70       26.46      4.74 o 
  -3  13   2        5.00        0.38      1.56 o 
  -2  13   2        5.01        2.94      3.60 o 
  -1  13   2        0.20        2.38      1.37 o 
   0  13   2        1.15        2.70      1.27 o 
   1  13   2       18.44       17.55      2.43 o 
   2  13   2        0.37        1.29      0.99 o 
   3  13   2        6.21       10.48      2.27 o 
   4  13   2        1.08        3.84      2.37 o 
   5  13   2        7.20       12.14      3.76 o 
   6  13   2       13.81       18.10      4.50 o 
  -5  14   2        5.16       11.96      3.57 o 
  -4  14   2       44.31       50.30      7.19 o 
  -3  14   2        0.57        4.62      2.33 o 
  -2  14   2        0.66       -0.23      1.30 o 
  -1  14   2        3.32        1.07      1.42 o 
   0  14   2       39.17       40.56      3.44 o 
   1  14   2       33.00       32.30      3.14 o 
   2  14   2        2.27        8.85      3.52 o 
   3  14   2        9.10       12.01      4.09 o 
   4  14   2       14.89       19.60      8.34 o 
   5  14   2        0.02        3.25      2.62 o 
   6  14   2        6.07        4.72      2.24 o 
  -5  15   2       11.19        7.78      3.46 o 
  -4  15   2       12.30       17.49      4.42 o 
  -3  15   2        0.01        1.45      1.77 o 
  -2  15   2        3.95       -0.19      1.41 o 
  -1  15   2       22.75       22.05      4.51 o 
   0  15   2        0.10       -1.67      1.67 o 
   1  15   2        5.12        9.84      2.60 o 
   2  15   2        0.39       -0.54      2.32 o 
   3  15   2        1.34        3.81      2.38 o 
   4  15   2        0.11        0.55      1.73 o 
   5  15   2        1.75        1.01      2.62 o 
  -4  16   2        1.30        1.13      1.85 o 
  -3  16   2       14.94       25.10      3.85 o 
  -2  16   2       10.19       12.73      4.11 o 
  -1  16   2        0.21        1.17      1.87 o 
   0  16   2        0.01        0.11      1.60 o 
   1  16   2        4.62        8.52      3.15 o 
   2  16   2        7.59        8.83      3.89 o 
   3  16   2        6.32        7.98      3.80 o 
  -1  17   2        7.14       11.21      4.31 o 
   0  17   2        0.30       -0.87      2.60 o 
   1  17   2       18.01       26.70      6.15 o 
 -10   1   3       13.28       10.69      2.66 o 
  -9   1   3       50.35       47.56      4.91 o 
  -8   1   3      102.96      105.06     10.22 o 
  -7   1   3       63.02       61.50      4.72 o 
  -6   1   3       20.89       22.43      2.63 o 
  -5   1   3        1.17       -0.42      1.20 o 
  -4   1   3     1273.76     1305.47     16.06 o 
  -2   1   3     1510.42     1543.29      9.48 o 
  -1   1   3      486.17      442.01      4.09 o 
   0   1   3      940.07      936.43      5.80 o 
   1   1   3      208.08      203.66      3.59 o 
   2   1   3     1883.51     1902.39     15.12 o 
   3   1   3      136.84      153.94      5.74 o 
   4   1   3      804.93      824.96     14.71 o 
   5   1   3        0.06        3.23      2.80 o 
   6   1   3       56.93       57.53      6.96 o 
   7   1   3       35.35       27.70      3.74 o 
   8   1   3        0.86        2.25      3.99 o 
   9   1   3       34.63       34.72      4.36 o 
  10   1   3        1.43        0.74      2.23 o 
 -10   2   3       14.73       20.98      3.94 o 
  -9   2   3       18.99       21.21      3.40 o 
  -8   2   3        0.17        2.37      1.31 o 
  -7   2   3      129.87      135.96      7.15 o 
  -6   2   3       15.74       13.04      2.16 o 
  -5   2   3       87.25       82.61      4.48 o 
  -4   2   3      173.56      196.04      4.90 o 
  -3   2   3      124.13      130.78      3.09 o 
  -2   2   3     1203.64     1214.17     13.15 o 
  -1   2   3     3274.09     3276.11     13.00 o 
   0   2   3     1586.08     1510.64      7.48 o 
   1   2   3      386.35      387.38      5.49 o 
   2   2   3      292.13      307.03      5.79 o 
   3   2   3     1930.71     1976.11     25.09 o 
   4   2   3     1426.15     1436.05     24.06 o 
   5   2   3       10.86       12.33      3.45 o 
   6   2   3        7.37        6.13      1.94 o 
   7   2   3      299.30      309.02     11.76 o 
   8   2   3        2.76        0.37      2.65 o 
   9   2   3       40.83       38.89      4.79 o 
  10   2   3        2.43        2.90      2.13 o 
 -10   3   3       29.90       29.87      4.10 o 
  -9   3   3      191.09      199.47      9.65 o 
  -8   3   3      321.83      321.86     11.46 o 
  -7   3   3      170.47      183.25     10.99 o 
  -6   3   3      262.84      249.05     13.43 o 
  -5   3   3        8.31        7.08      1.80 o 
  -4   3   3       36.26       34.62      1.76 o 
  -3   3   3       97.10      109.94      2.96 o 
  -2   3   3       32.90       29.97      2.21 o 
   0   3   3     1627.47     1641.62     12.35 o 
   1   3   3        4.64        4.05      0.55 o 
   2   3   3        9.49       10.17      0.86 o 
   3   3   3      195.77      200.34      6.18 o 
   4   3   3      147.30      152.95      4.97 o 
   5   3   3       24.89       22.30      3.77 o 
   6   3   3        1.37       -0.40      1.43 o 
   7   3   3        0.34        1.79      1.71 o 
   8   3   3        5.36        6.12      2.16 o 
   9   3   3       19.51       25.38      6.73 o 
  10   3   3        0.14       -1.22      2.04 o 
 -10   4   3        9.32       10.64      2.89 o 
  -9   4   3       10.83        7.27      3.30 o 
  -8   4   3       14.12       14.70      2.64 o 
  -7   4   3      371.98      373.29     14.98 o 
  -6   4   3        0.09        0.22      1.65 o 
  -5   4   3        0.06        1.03      0.89 o 
  -4   4   3      147.95      149.71      3.25 o 
  -3   4   3       28.44       29.27      1.51 o 
  -2   4   3      367.53      388.88      4.26 o 
  -1   4   3      899.26      911.09      7.55 o 
   0   4   3      617.10      621.80      6.27 o 
   1   4   3       44.11       42.44      1.35 o 
   2   4   3      104.86      111.34      3.15 o 
   3   4   3       84.60       86.03      3.09 o 
   4   4   3       16.64       15.95      3.13 o 
   5   4   3      226.38      223.27      6.43 o 
   6   4   3       67.89       66.54      5.05 o 
   7   4   3        0.06        0.97      1.55 o 
   8   4   3       22.59       23.16      3.72 o 
   9   4   3        0.61       -1.38      2.05 o 
  10   4   3        7.07        7.55      2.37 o 
 -10   5   3       64.74       77.19     10.01 o 
  -9   5   3        1.56        1.27      1.28 o 
  -8   5   3        7.06        8.49      1.95 o 
  -7   5   3        0.92        1.71      1.24 o 
  -6   5   3        3.20        3.75      1.20 o 
  -5   5   3       21.37       23.41      1.41 o 
  -4   5   3      160.64      177.70      3.33 o 
  -3   5   3     1332.37     1375.37      9.94 o 
  -2   5   3       29.05       30.76      3.25 o 
  -1   5   3      748.80      773.69     31.52 o 
   0   5   3       74.60       71.26      1.98 o 
   1   5   3       69.52       69.48      1.99 o 
   2   5   3        0.10        0.13      0.41 o 
   3   5   3       28.77       27.32      1.80 o 
   4   5   3      115.46      103.64      5.06 o 
   5   5   3       19.84       19.92      2.34 o 
   6   5   3       27.40       26.42      2.48 o 
   7   5   3        8.68        9.97      1.84 o 
   8   5   3       11.23       11.19      3.26 o 
   9   5   3        9.39        7.71      2.21 o 
 -10   6   3       25.70       25.88      6.25 o 
  -9   6   3        1.27        4.07      2.09 o 
  -8   6   3       29.64       29.28      4.95 o 
  -7   6   3      100.79      107.14      5.92 o 
  -6   6   3        4.74        3.03      1.36 o 
  -5   6   3        0.12       -0.02      0.48 o 
  -4   6   3      179.37      177.10      3.07 o 
  -3   6   3        2.19        4.19      0.90 o 
  -2   6   3      127.65      116.09      4.49 o 
  -1   6   3      140.67      145.47      6.78 o 
   0   6   3        0.00        0.20      0.36 o 
   1   6   3     1039.71     1050.65      8.00 o 
   2   6   3      358.49      325.17      5.90 o 
   3   6   3       53.93       57.21      5.72 o 
   4   6   3      303.33      311.99      7.95 o 
   5   6   3       31.87       34.20      3.23 o 
   6   6   3      101.48       97.54      5.16 o 
   7   6   3       14.80       20.77      4.76 o 
   8   6   3       25.10       23.84      3.75 o 
   9   6   3        4.52        6.61      2.89 o 
  -9   7   3        0.08        2.40      1.87 o 
  -8   7   3        6.17        5.27      2.76 o 
  -7   7   3       31.93       29.30      4.08 o 
  -6   7   3        1.34        3.05      1.30 o 
  -5   7   3       67.81       70.26      4.16 o 
  -4   7   3        0.69        0.38      0.70 o 
  -3   7   3        7.05        6.27      1.23 o 
  -2   7   3        5.11       11.12      3.07 o 
  -1   7   3        6.81       10.14      1.60 o 
   0   7   3      176.43      188.57      3.30 o 
   1   7   3      927.02      950.94      7.98 o 
   2   7   3      411.36      420.67      6.45 o 
   3   7   3      397.94      389.90     13.79 o 
   4   7   3      284.28      295.12      7.58 o 
   5   7   3       13.96       12.13      2.27 o 
   6   7   3       80.57       81.58      8.40 o 
   7   7   3        0.35        2.70      2.77 o 
   8   7   3       19.77       17.13      4.80 o 
   9   7   3        1.39        1.91      2.58 o 
  -9   8   3        0.54        1.55      1.67 o 
  -8   8   3       95.35       97.54     15.71 o 
  -7   8   3        1.26        1.44      3.19 o 
  -6   8   3      334.44      345.20     12.35 o 
  -5   8   3      420.05      448.63     13.18 o 
  -4   8   3      823.23      813.85     17.10 o 
  -3   8   3        8.67        9.53      1.39 o 
  -2   8   3       41.90       47.80      3.06 o 
  -1   8   3       74.16       74.61      5.63 o 
   0   8   3       59.04       59.83      2.38 o 
   1   8   3       49.65       44.63      2.06 o 
   2   8   3        3.25        2.38      1.16 o 
   3   8   3        0.95        1.19      1.28 o 
   4   8   3      222.84      243.65     12.20 o 
   5   8   3       13.00       13.70      3.49 o 
   6   8   3        0.16       -2.26      2.31 o 
   7   8   3       13.81       10.32      3.68 o 
   8   8   3        0.50        3.83      2.78 o 
   9   8   3        3.52        2.65      2.93 o 
  -9   9   3       23.82       24.17      4.08 o 
  -8   9   3       13.45       13.21      3.05 o 
  -7   9   3        1.01        3.76      2.42 o 
  -5   9   3        0.11       -0.51      1.62 o 
  -4   9   3      251.39      238.69      9.55 o 
  -3   9   3      275.84      268.40     11.78 o 
  -2   9   3      207.11      206.99      6.40 o 
  -1   9   3       16.92       17.80      3.59 o 
   0   9   3        3.37        1.99      0.48 o 
   1   9   3      444.44      456.03      7.61 o 
   2   9   3      309.54      299.83      6.55 o 
   3   9   3       22.98       18.70      3.35 o 
   4   9   3        0.30        0.90      0.88 o 
   5   9   3      326.20      317.54     15.60 o 
   6   9   3       63.51       62.27      7.69 o 
   7   9   3       15.11       19.43      4.79 o 
   8   9   3        0.03        0.43      2.61 o 
  -8  10   3        2.15        3.04      2.20 o 
  -7  10   3        6.91        9.78      2.87 o 
  -6  10   3      309.66      276.82     11.63 o 
  -5  10   3      103.39       96.59      6.56 o 
  -4  10   3       31.09       19.82      4.19 o 
  -3  10   3       43.65       43.77      2.70 o 
  -2  10   3       10.80        8.75      1.50 o 
  -1  10   3        0.74        0.39      0.96 o 
   0  10   3       10.22       13.60      1.20 o 
   1  10   3       43.00       40.77      2.14 o 
   2  10   3        4.26        7.88      1.78 o 
   3  10   3       31.93       27.97      3.19 o 
   4  10   3       20.78       21.15      3.79 o 
   5  10   3       51.42       48.89      6.33 o 
   6  10   3       67.88       70.37      8.24 o 
   7  10   3        6.54        3.77      2.58 o 
   8  10   3        0.08       -0.29      2.16 o 
  -8  11   3        0.15        0.54      3.99 o 
  -7  11   3        7.08        6.23      2.49 o 
  -6  11   3        0.14        1.89      2.80 o 
  -5  11   3       55.61       47.18      6.79 o 
  -4  11   3       10.25        8.11      2.83 o 
  -3  11   3        6.09        3.72      2.29 o 
  -2  11   3        3.98        3.26      1.06 o 
  -1  11   3      127.00      121.73      6.63 o 
   0  11   3      286.40      272.78      9.13 o 
   1  11   3      203.15      193.39      5.81 o 
   2  11   3      127.74      139.51      6.40 o 
   3  11   3      223.14      220.18      8.74 o 
   4  11   3       82.67       86.72      7.82 o 
   5  11   3       90.74      106.63      9.42 o 
   6  11   3       84.77       90.58      9.39 o 
   7  11   3        8.83        3.14      2.59 o 
  -7  12   3        0.44       -1.08      2.19 o 
  -6  12   3       47.23       63.70      8.39 o 
  -5  12   3       18.43       24.82      5.19 o 
  -4  12   3        5.39        8.05      3.00 o 
  -3  12   3       25.51       33.74      5.44 o 
  -2  12   3       88.20       76.17      7.66 o 
  -1  12   3      254.46      257.17      9.85 o 
   0  12   3        0.28       -0.34      1.12 o 
   1  12   3      332.05      331.51      9.17 o 
   2  12   3        0.03       -1.48      1.48 o 
   3  12   3      218.82      225.31      9.09 o 
   4  12   3       45.25       44.69      5.86 o 
   5  12   3       38.02       45.83      6.26 o 
   6  12   3       80.39       79.52      8.99 o 
   7  12   3       45.28       47.13      7.34 o 
  -6  13   3        0.26        0.09      1.97 o 
  -5  13   3        0.21        8.45      3.76 o 
  -4  13   3        0.58        4.21      2.83 o 
  -3  13   3        9.88        6.83      2.76 o 
  -2  13   3       15.22       10.06      2.30 o 
  -1  13   3       39.44       34.46      3.79 o 
   0  13   3      390.79      377.95     10.31 o 
   1  13   3      209.04      207.50      7.60 o 
   2  13   3       67.99       59.96      7.94 o 
   3  13   3        2.07        0.09      2.10 o 
   4  13   3       10.85       14.29      2.62 o 
   5  13   3       57.70       53.00      6.95 o 
   6  13   3        7.63        5.02      2.57 o 
  -6  14   3        0.70        1.95      2.36 o 
  -5  14   3       10.28       15.15      4.54 o 
  -4  14   3        4.26        6.83      2.98 o 
  -3  14   3        0.00       -0.39      1.60 o 
  -2  14   3        0.41        0.26      1.43 o 
  -1  14   3        2.14        2.58      1.34 o 
   0  14   3        7.12        7.01      3.21 o 
   1  14   3        0.17        0.45      1.00 o 
   2  14   3        2.01        1.46      1.29 o 
   3  14   3        9.02        6.89      3.39 o 
   4  14   3        3.81        3.62      2.93 o 
   5  14   3        0.28       -0.98      1.78 o 
  -5  15   3        0.58        3.15      3.06 o 
  -4  15   3        9.63       15.18      4.04 o 
  -3  15   3       12.15       13.08      2.68 o 
  -2  15   3        0.85        1.10      1.62 o 
  -1  15   3        6.63        3.31      3.16 o 
   0  15   3        7.06        4.67      1.65 o 
   1  15   3        2.11        2.56      1.30 o 
   2  15   3        3.96        3.08      2.05 o 
   3  15   3        2.18        8.39      4.10 o 
   4  15   3        0.29       -0.34      2.23 o 
  -3  16   3       15.51       14.78      6.35 o 
  -2  16   3        5.06        7.13      2.24 o 
  -1  16   3        0.01        1.41      2.98 o 
   0  16   3        1.81        1.77      4.95 o 
   1  16   3        0.05       -0.29      1.42 o 
   2  16   3        0.00       -0.69      2.19 o 
   3  16   3        0.25        0.43      2.72 o 
 -10   0   4        2.52        2.86      3.15 o 
  -9   0   4       24.36       21.94      5.19 o 
  -8   0   4       44.59       44.67      5.99 o 
  -7   0   4       83.90       91.36      8.13 o 
  -6   0   4       26.81       26.35      4.23 o 
  -5   0   4       34.60       29.82      4.05 o 
  -4   0   4      176.56      194.38      9.33 o 
  -3   0   4      157.09      143.83      7.41 o 
  -2   0   4       15.16       17.38      2.79 o 
  -1   0   4     1885.64     1862.99     17.75 o 
   0   0   4      189.74      178.58      5.37 o 
   1   0   4      257.14      269.44     10.26 o 
   2   0   4      533.01      511.59     15.00 o 
   3   0   4     6746.63     6653.87     58.50 o 
   4   0   4     4503.42     4422.38     51.61 o 
   5   0   4     1707.09     1674.85     33.85 o 
   6   0   4      498.00      470.29     19.36 o 
   7   0   4      198.83      185.90     13.09 o 
   8   0   4        3.06        0.86      1.75 o 
   9   0   4        6.53        6.56      3.37 o 
 -10   1   4        0.13       -2.41      2.41 o 
  -9   1   4        3.95        7.57      3.09 o 
  -8   1   4       37.15       39.28      4.21 o 
  -7   1   4      104.85      105.48      8.47 o 
  -6   1   4       50.50       46.72      3.86 o 
  -5   1   4       10.47       11.31      2.38 o 
  -4   1   4      264.11      277.16      7.80 o 
  -3   1   4      520.81      548.36      8.54 o 
  -2   1   4     1367.13     1396.68     10.11 o 
  -1   1   4      142.19      147.73      3.56 o 
   0   1   4      459.94      464.65      5.81 o 
   1   1   4      330.35      344.20      8.34 o 
   2   1   4       58.78       85.65     32.24 o 
   3   1   4     1260.79     1285.47     16.01 o 
   4   1   4      117.62      119.36      7.92 o 
   5   1   4      245.76      252.01      9.31 o 
   6   1   4       80.83       75.84      5.58 o 
   7   1   4       34.12       38.50      4.42 o 
   8   1   4        1.63        3.65      1.92 o 
   9   1   4       25.45       28.48      4.38 o 
 -10   2   4       11.95       16.10      3.21 o 
  -9   2   4        1.15        0.86      1.85 o 
  -8   2   4       50.43       47.32      4.80 o 
  -7   2   4       33.80       30.80      3.44 o 
  -6   2   4        6.65        8.83      1.87 o 
  -5   2   4      232.14      222.58      7.52 o 
  -4   2   4      223.12      255.16      6.28 o 
  -3   2   4       37.08       33.44      2.14 o 
  -2   2   4     1889.77     1921.15     11.53 o 
  -1   2   4       73.04       82.49      2.98 o 
   0   2   4        0.68        0.70      0.53 o 
   1   2   4      104.20       96.18      2.71 o 
   2   2   4        2.95        2.49      1.10 o 
   3   2   4        8.78       10.52      1.80 o 
   4   2   4      635.25      663.93     11.17 o 
   5   2   4       11.63       14.27      2.58 o 
   6   2   4        3.96        4.03      1.80 o 
   7   2   4        3.30        1.91      1.75 o 
   8   2   4       16.12       16.94      3.32 o 
   9   2   4        0.73        1.22      2.75 o 
 -10   3   4       22.90       22.92      7.87 o 
  -9   3   4        6.97        9.59      2.71 o 
  -8   3   4       88.23       94.36      6.25 o 
  -7   3   4      314.75      322.14     12.19 o 
  -6   3   4      380.11      385.88     10.67 o 
  -5   3   4      293.63      282.63      8.54 o 
  -4   3   4      345.83      338.24      9.04 o 
  -3   3   4      365.47      358.85      6.84 o 
  -2   3   4       34.69       30.00      1.68 o 
  -1   3   4        5.05        5.00      0.82 o 
   0   3   4       24.08       23.37      1.40 o 
   1   3   4        1.27        0.61      0.56 o 
   2   3   4      249.18      236.93      6.89 o 
   3   3   4       74.66       76.06      2.79 o 
   4   3   4        1.79        2.45      1.29 o 
   5   3   4      120.34      131.59      5.36 o 
   6   3   4        1.51        0.92      1.67 o 
   7   3   4        2.51        0.90      1.65 o 
   8   3   4        5.53        5.75      2.81 o 
   9   3   4       32.03       39.89      4.98 o 
 -10   4   4        0.44        0.91      2.43 o 
  -9   4   4      119.36      115.41     10.25 o 
  -8   4   4       11.55       10.30      2.31 o 
  -7   4   4      456.36      435.56     12.15 o 
  -6   4   4       17.08       14.31      2.25 o 
  -5   4   4        2.54        5.07      1.25 o 
  -4   4   4        7.64        7.85      1.26 o 
  -3   4   4      100.91      114.22      3.21 o 
  -2   4   4        9.84       11.80      1.18 o 
  -1   4   4      582.36      604.92      6.60 o 
   0   4   4        5.60        6.10      0.85 o 
   1   4   4       65.77       62.53      1.86 o 
   2   4   4        9.00        9.05      1.16 o 
   3   4   4        1.84        0.89      1.79 o 
   4   4   4       45.15       39.33      3.29 o 
   5   4   4        5.16        5.33      1.88 o 
   6   4   4        0.32        1.37      1.02 o 
   7   4   4       24.70       24.66      2.80 o 
   8   4   4       13.80       11.08      3.07 o 
   9   4   4        0.13        0.63      1.59 o 
 -10   5   4       11.20       10.34      4.10 o 
  -9   5   4       20.80       26.33      5.52 o 
  -8   5   4       41.78       45.07      4.28 o 
  -7   5   4        1.82        3.02      1.37 o 
  -6   5   4        2.43        3.07      1.42 o 
  -5   5   4       29.15       33.28      2.52 o 
  -4   5   4       32.36       34.78      2.49 o 
  -2   5   4        9.33        6.46      0.70 o 
  -1   5   4     2120.46     2207.51     17.80 o 
   0   5   4      193.44      201.41      5.54 o 
   1   5   4      736.62      757.82      6.87 o 
   2   5   4      666.59      657.57     11.24 o 
   3   5   4        4.40        3.91      0.81 o 
   4   5   4       11.06        9.91      1.75 o 
   5   5   4       57.99       56.39      4.15 o 
   6   5   4        9.39       10.89      2.86 o 
   7   5   4        0.40        0.61      1.19 o 
   8   5   4       51.88       55.27      5.53 o 
   9   5   4        8.36        5.90      2.27 o 
  -9   6   4        7.51       12.18      3.94 o 
  -8   6   4       33.49       34.44      4.42 o 
  -7   6   4        2.23        4.09      2.08 o 
  -6   6   4        6.97        5.77      1.20 o 
  -5   6   4        0.01       -0.53      0.70 o 
  -4   6   4       43.68       42.46      1.95 o 
  -3   6   4       31.72       29.49      1.33 o 
  -2   6   4       31.71       33.93      2.86 o 
  -1   6   4       33.31       32.30      1.31 o 
   0   6   4       11.53       11.07      1.13 o 
   1   6   4      355.46      345.25      5.32 o 
   2   6   4       14.29       15.74      1.59 o 
   3   6   4      252.14      251.20      5.74 o 
   4   6   4       19.04       16.41      2.63 o 
   5   6   4       59.83       67.47      6.34 o 
   6   6   4        0.03        0.55      0.95 o 
   7   6   4       39.60       36.68      6.10 o 
   8   6   4        4.42        6.17      3.03 o 
   9   6   4        1.01       -1.86      2.91 o 
  -9   7   4        0.25        1.02      2.09 o 
  -8   7   4        0.38       -1.52      2.16 o 
  -7   7   4        3.63        1.60      1.31 o 
  -6   7   4        7.73       12.06      2.56 o 
  -5   7   4       38.12       39.26      2.38 o 
  -4   7   4        4.10        4.50      0.62 o 
  -3   7   4       83.84       77.79      4.20 o 
  -2   7   4       46.44       42.91      3.24 o 
  -1   7   4       49.40       47.04      2.16 o 
   0   7   4       41.80       40.08      2.08 o 
   1   7   4      303.87      298.54      5.65 o 
   2   7   4      369.74      359.36      9.27 o 
   3   7   4       13.82       13.60      3.61 o 
   4   7   4       12.96       11.93      1.91 o 
   5   7   4       43.79       44.21      4.48 o 
   6   7   4       26.70       28.74      5.34 o 
   7   7   4       22.74       28.13      5.84 o 
  -9   8   4        0.45        1.16      1.71 o 
  -8   8   4        9.86        6.27      2.39 o 
  -7   8   4        9.59        8.00      2.59 o 
  -6   8   4      186.57      187.77     16.61 o 
  -5   8   4      445.09      429.29     13.61 o 
  -4   8   4      562.15      550.76     14.73 o 
  -3   8   4      215.79      201.55      6.77 o 
  -2   8   4      288.55      284.43      8.33 o 
  -1   8   4       44.18       39.92      3.32 o 
   0   8   4       18.96       18.12      1.43 o 
   1   8   4        0.10        0.21      0.50 o 
   2   8   4        0.04        0.80      1.09 o 
   3   8   4       31.71       32.70      1.90 o 
   4   8   4        5.24        5.98      1.36 o 
   5   8   4        7.86        4.22      2.11 o 
   6   8   4       18.81       17.01      4.08 o 
   7   8   4       18.66       13.82      4.44 o 
   8   8   4        2.62        0.55      1.89 o 
  -8   9   4       24.53       19.78      5.80 o 
  -7   9   4        5.47        6.95      2.51 o 
  -6   9   4        4.41        1.79      2.46 o 
  -5   9   4        0.48       -1.53      1.61 o 
  -4   9   4        1.05        0.55      1.67 o 
  -3   9   4       87.92       84.40      4.93 o 
  -2   9   4      129.72      137.15      5.90 o 
  -1   9   4       20.42       18.28      2.73 o 
   0   9   4       26.94       26.96      2.12 o 
   1   9   4        8.41        9.65      1.13 o 
   2   9   4        6.97        9.95      1.85 o 
   3   9   4        8.95        9.28      2.07 o 
   4   9   4       17.88       15.66      3.64 o 
   5   9   4       34.28       30.63      4.92 o 
   6   9   4        2.84        0.64      2.02 o 
   7   9   4        6.15        5.80      3.51 o 
   8   9   4        5.81        1.78      2.48 o 
  -8  10   4       16.90       12.50      3.44 o 
  -7  10   4        1.58        2.24      1.99 o 
  -6  10   4        5.92        4.71      2.08 o 
  -5  10   4      281.33      264.02     15.87 o 
  -4  10   4       15.23        9.27      3.22 o 
  -3  10   4      135.00      132.14      5.60 o 
  -2  10   4        8.28        9.10      1.80 o 
  -1  10   4        7.83       11.41      4.33 o 
   0  10   4        1.58        1.25      1.20 o 
   1  10   4        8.52       11.00      1.49 o 
   2  10   4        0.02        0.60      1.06 o 
   3  10   4        1.88       -0.54      1.10 o 
   4  10   4        4.86        8.47      2.76 o 
   5  10   4        0.35        3.03      2.27 o 
   6  10   4        1.42       -0.67      2.14 o 
   7  10   4        0.61       -0.48      2.48 o 
  -7  11   4       22.15       21.36      3.73 o 
  -6  11   4        0.51        1.10      2.17 o 
  -5  11   4        1.69        0.70      1.76 o 
  -4  11   4        4.60       10.54      4.11 o 
  -3  11   4       52.20       54.65      7.09 o 
  -2  11   4        0.48       -1.09      1.09 o 
  -1  11   4      228.70      215.90      6.85 o 
   0  11   4      157.43      164.32      6.45 o 
   1  11   4      529.02      521.15     22.36 o 
   2  11   4      141.15      146.37      6.55 o 
   3  11   4      173.67      167.83      7.80 o 
   4  11   4        3.94        2.79      1.61 o 
   5  11   4       21.49       17.42      4.29 o 
   6  11   4       74.38       62.41      8.08 o 
   7  11   4       24.01       22.30      5.21 o 
  -7  12   4        3.39        7.30      3.80 o 
  -6  12   4        0.14       -2.40      2.68 o 
  -5  12   4        0.32        1.12      2.05 o 
  -4  12   4        2.21        7.01      3.07 o 
  -3  12   4       14.09       14.74      3.81 o 
  -2  12   4       10.90       10.86      3.43 o 
  -1  12   4       38.44       33.51      2.83 o 
   0  12   4       48.32       41.73      3.48 o 
   1  12   4      212.81      213.95      9.36 o 
   2  12   4       11.78       15.42      3.93 o 
   3  12   4       19.88       18.59      3.21 o 
   4  12   4       27.46       29.57      3.50 o 
   5  12   4        0.21       -2.05      2.05 o 
   6  12   4       17.82       18.86      4.73 o 
  -6  13   4        6.64        5.14      2.86 o 
  -5  13   4        6.29        6.34      3.38 o 
  -4  13   4        8.05        9.94      3.81 o 
  -3  13   4       32.59       43.32      6.74 o 
  -2  13   4       75.77       72.10      5.74 o 
  -1  13   4       11.51       12.71      5.08 o 
   0  13   4       41.21       38.57      3.59 o 
   1  13   4        3.41        3.71      1.52 o 
   2  13   4        0.02        1.51      2.73 o 
   3  13   4       15.83       15.38      4.09 o 
   4  13   4        0.18       -0.96      2.04 o 
   5  13   4       16.88       21.38      5.07 o 
  -5  14   4        3.96       13.50      3.98 o 
  -4  14   4        0.07        3.58      2.98 o 
  -3  14   4       11.98       13.00      4.26 o 
  -2  14   4       23.20       22.67      3.54 o 
  -1  14   4        0.26        0.46      1.33 o 
   0  14   4        1.14       -1.27      1.27 o 
   1  14   4        0.78        0.47      1.32 o 
   2  14   4       27.84       28.31      5.94 o 
   3  14   4        3.60       -0.38      1.84 o 
   4  14   4        0.81        1.63      2.48 o 
   5  14   4       14.81       18.36      5.13 o 
  -4  15   4        7.12        7.30      3.72 o 
  -3  15   4        2.10        6.34      2.27 o 
  -2  15   4       11.00       15.01      2.95 o 
  -1  15   4        1.62        0.96      1.23 o 
   0  15   4        0.05       -0.83      2.15 o 
   1  15   4       33.64       36.96      3.61 o 
   2  15   4       10.21       14.18      2.82 o 
   3  15   4        5.43        1.38      2.13 o 
  -2  16   4        9.75       15.63      3.23 o 
  -1  16   4       18.01       21.53      3.62 o 
   0  16   4       19.80       33.85      4.24 o 
   1  16   4        2.26        6.52      4.04 o 
   2  16   4        1.13       -2.78      3.31 o 
 -10   1   5       73.73       87.38      7.02 o 
  -9   1   5       32.95       46.95      5.31 o 
  -8   1   5        3.22        0.88      1.28 o 
  -7   1   5       71.03       67.55      5.03 o 
  -6   1   5      255.72      256.00      9.09 o 
  -5   1   5       14.30       12.84      2.09 o 
  -4   1   5       60.40       51.32      3.05 o 
  -3   1   5       12.58        9.16      1.21 o 
  -2   1   5     1122.19     1163.88     13.07 o 
  -1   1   5      395.90      404.52     11.59 o 
   0   1   5     1274.27     1256.88     10.59 o 
   1   1   5        4.95        4.99      1.47 o 
   2   1   5      279.20      267.91      5.14 o 
   3   1   5       48.47       42.65      3.24 o 
   4   1   5      220.34      214.35      8.37 o 
   5   1   5       11.19       12.21      2.57 o 
   6   1   5      217.27      226.53     17.58 o 
   7   1   5        2.70        3.43      2.17 o 
   8   1   5        0.36        2.76      1.84 o 
   9   1   5        5.65        4.35      4.27 o 
 -10   2   5        6.46        8.74      2.59 o 
  -9   2   5        4.94        5.64      2.11 o 
  -8   2   5        4.91        3.36      1.57 o 
  -7   2   5        2.04        2.06      2.43 o 
  -6   2   5        5.38        3.54      2.22 o 
  -5   2   5      317.57      306.44      7.85 o 
  -4   2   5       42.26       47.39      2.99 o 
  -3   2   5       73.53       67.88      2.85 o 
  -2   2   5      817.55      899.93     11.42 o 
  -1   2   5      230.22      231.02      9.60 o 
   0   2   5      828.20      843.07      9.02 o 
   1   2   5      236.16      247.39      7.96 o 
   2   2   5      402.68      397.31      7.96 o 
   3   2   5        6.35        7.46      1.85 o 
   4   2   5        3.63        4.02      1.61 o 
   5   2   5      135.93      134.85      5.75 o 
   6   2   5      147.74      154.47      7.73 o 
   7   2   5       10.24        7.62      5.21 o 
   8   2   5        0.34       -0.59      1.31 o 
   9   2   5       40.33       61.26      8.40 o 
 -10   3   5        1.47        3.80      3.01 o 
  -9   3   5       65.57       54.64      5.76 o 
  -8   3   5        0.87        2.69      1.75 o 
  -7   3   5      703.64      657.01     18.01 o 
  -6   3   5      255.74      256.57      7.69 o 
  -5   3   5      779.12      755.78     12.19 o 
  -4   3   5      293.91      268.52      6.91 o 
  -3   3   5      281.32      283.99      5.76 o 
  -2   3   5      153.57      167.94      5.72 o 
  -1   3   5      170.42      195.81     11.13 o 
   0   3   5      297.53      310.49      5.12 o 
   1   3   5      321.07      295.59      8.72 o 
   2   3   5      193.17      191.66      5.03 o 
   3   3   5        5.20        5.07      0.69 o 
   4   3   5       50.94       51.72      2.54 o 
   5   3   5       34.95       25.78      5.96 o 
   6   3   5        5.84        5.46      2.07 o 
   7   3   5        3.36        1.63      1.69 o 
   8   3   5        0.21        1.88      1.27 o 
   9   3   5        0.14        1.58      1.77 o 
  -9   4   5        4.22        1.07      2.65 o 
  -8   4   5        3.06        4.47      1.70 o 
  -7   4   5       17.83       17.05      2.25 o 
  -6   4   5       55.33       53.26      5.69 o 
  -5   4   5      400.39      399.62      8.78 o 
  -4   4   5        0.20        0.04      0.75 o 
  -3   4   5        0.65        1.21      0.59 o 
  -2   4   5        5.69        4.73      1.05 o 
  -1   4   5      183.88      178.62     10.71 o 
   0   4   5      148.31      152.86      4.69 o 
   1   4   5      486.25      464.18      6.10 o 
   2   4   5       40.15       43.37      2.54 o 
   3   4   5        5.57        3.92      1.25 o 
   4   4   5       11.14       10.32      1.29 o 
   5   4   5        1.41        2.52      1.42 o 
   6   4   5       53.31       47.19      5.08 o 
   7   4   5        8.68        8.84      2.12 o 
   8   4   5        3.84        6.44      2.05 o 
   9   4   5        0.00        2.01      2.03 o 
  -9   5   5       35.82       47.28      6.55 o 
  -8   5   5       87.35       83.52      6.95 o 
  -7   5   5       11.09        7.07      1.93 o 
  -6   5   5        4.36        3.67      1.18 o 
  -5   5   5       34.36       32.07      2.57 o 
  -4   5   5        3.38        4.05      1.08 o 
  -3   5   5       17.47       16.14      1.37 o 
  -2   5   5      146.05      150.66      3.19 o 
  -1   5   5      251.13      248.91      7.15 o 
   0   5   5      134.73      139.87      6.12 o 
   1   5   5      195.29      193.24      4.12 o 
   2   5   5      109.34      118.00      4.29 o 
   3   5   5       14.37       14.75      1.70 o 
   4   5   5        1.32        2.00      2.58 o 
   5   5   5       62.43       56.78      4.52 o 
   6   5   5        1.04       -0.34      1.77 o 
   7   5   5       36.09       28.19      3.61 o 
   8   5   5        0.52       -0.15      2.48 o 
  -9   6   5        3.21        3.07      2.27 o 
  -8   6   5       32.32       36.73      4.81 o 
  -7   6   5        1.10        2.62      1.81 o 
  -6   6   5       17.62       18.40      4.32 o 
  -5   6   5      188.37      181.62      5.56 o 
  -4   6   5        8.68        8.42      1.22 o 
  -3   6   5        9.65       11.62      1.14 o 
  -2   6   5      308.61      300.44      7.08 o 
  -1   6   5        5.57        6.61      1.10 o 
   0   6   5       68.01       59.08      3.31 o 
   1   6   5       21.66       22.84      1.99 o 
   2   6   5       33.56       35.06      2.46 o 
   3   6   5      280.22      269.52      6.88 o 
   4   6   5       16.21       16.52      2.33 o 
   5   6   5       34.21       30.41      3.32 o 
   6   6   5       41.92       38.69      6.20 o 
   7   6   5        2.20       -2.18      2.18 o 
   8   6   5        8.55        7.26      3.53 o 
  -9   7   5        1.74        2.09      2.43 o 
  -8   7   5        0.09        7.49      7.94 o 
  -7   7   5        0.46       -1.60      1.62 o 
  -6   7   5        7.47        5.25      1.95 o 
  -5   7   5       28.05       20.83      3.16 o 
  -4   7   5        7.14        6.01      2.23 o 
  -3   7   5       17.51       18.69      2.44 o 
  -2   7   5        2.92        2.44      0.72 o 
  -1   7   5        5.46        4.43      0.88 o 
   0   7   5       31.58       33.17      2.05 o 
   1   7   5       33.69       38.69      2.29 o 
   2   7   5        1.15        2.68      1.20 o 
   3   7   5      306.64      304.34      7.51 o 
   4   7   5        3.66        1.92      2.19 o 
   5   7   5      103.54       98.62      5.69 o 
   6   7   5       35.50       35.09      6.18 o 
   7   7   5       17.00       17.69      4.79 o 
   8   7   5       14.86       11.39      4.22 o 
  -8   8   5        0.12        0.40      1.92 o 
  -7   8   5        1.81        2.37      1.93 o 
  -6   8   5       69.91       75.43      6.34 o 
  -5   8   5       20.66       17.44      3.15 o 
  -4   8   5      372.81      375.76     17.87 o 
  -3   8   5     1039.09     1090.61     17.50 o 
  -2   8   5      951.33      939.38     16.27 o 
  -1   8   5      349.99      327.68      9.21 o 
   0   8   5       16.16       19.04      2.85 o 
   1   8   5        4.56        3.89      0.85 o 
   2   8   5       17.54       20.38      3.28 o 
   3   8   5       17.63       15.98      5.18 o 
   4   8   5        6.14        6.02      1.51 o 
   5   8   5        2.48        1.81      1.89 o 
   6   8   5       11.91        5.24      2.29 o 
   7   8   5        5.79        4.16      2.80 o 
   8   8   5        0.03        7.67      4.08 o 
  -8   9   5        5.04        4.50      5.85 o 
  -7   9   5       36.76       44.49      5.28 o 
  -6   9   5       33.03       36.09      4.66 o 
  -5   9   5        6.07        6.75      3.43 o 
  -4   9   5      121.24      107.46      9.87 o 
  -3   9   5      157.71      171.18      7.10 o 
  -2   9   5      113.72      107.50      5.77 o 
  -1   9   5        5.00        6.41      1.71 o 
   0   9   5       31.85       30.04      2.96 o 
   1   9   5        6.08        4.17      0.91 o 
   2   9   5        2.75        2.65      1.67 o 
   3   9   5      158.73      173.47      7.61 o 
   4   9   5       65.56       65.34      5.82 o 
   5   9   5       13.06       14.95      3.85 o 
   6   9   5        0.20        3.63      2.79 o 
   7   9   5       28.93       25.78      5.85 o 
  -8  10   5       23.05       33.93      5.01 o 
  -7  10   5        5.21        5.72      2.73 o 
  -6  10   5        0.06        1.86      4.57 o 
  -5  10   5       36.96       45.73      7.10 o 
  -4  10   5      560.45      538.48     22.59 o 
  -3  10   5        5.83        8.38      2.06 o 
  -2  10   5      265.07      244.23      8.93 o 
  -1  10   5       10.20        7.39      1.40 o 
   0  10   5       11.99        8.38      1.76 o 
   1  10   5        0.07       -0.41      0.77 o 
   2  10   5       22.05       23.61      2.68 o 
   3  10   5       40.17       43.32      3.93 o 
   4  10   5       40.57       46.65      4.38 o 
   5  10   5       18.49       18.61      4.09 o 
   6  10   5        3.87        2.91      1.90 o 
   7  10   5       11.58        6.83      3.24 o 
  -7  11   5        8.66        9.18      2.74 o 
  -6  11   5        0.03        0.58      2.50 o 
  -5  11   5        0.60        1.70      2.62 o 
  -4  11   5        0.00       -0.19      2.58 o 
  -3  11   5       10.25        5.41      2.88 o 
  -2  11   5        5.35        6.65      2.57 o 
  -1  11   5        3.45        3.01      1.01 o 
   0  11   5        0.42        2.03      1.24 o 
   1  11   5       43.88       48.59      4.22 o 
   2  11   5       61.50       68.74      7.77 o 
   3  11   5       68.61       70.38      5.22 o 
   4  11   5        7.77        6.27      1.98 o 
   5  11   5       61.47       69.79      5.79 o 
  -6  12   5        7.45       13.85      4.50 o 
  -5  12   5        1.94        3.59      3.10 o 
  -4  12   5       53.58       57.10      7.88 o 
  -3  12   5       18.47       14.34      4.46 o 
  -2  12   5        4.58        3.18      2.12 o 
  -1  12   5        6.60        7.08      1.65 o 
   0  12   5      158.61      163.15      6.51 o 
   1  12   5       59.26       55.43      4.80 o 
   2  12   5       85.46       74.88      8.59 o 
   3  12   5       96.11       93.95      9.86 o 
   4  12   5       29.15       36.22      6.48 o 
   5  12   5       53.10       60.79      5.52 o 
   6  12   5       44.68       44.33      5.00 o 
  -5  13   5        0.41        2.70      2.06 o 
  -4  13   5        0.32        2.41      2.31 o 
  -3  13   5        0.73       -1.31      1.88 o 
  -2  13   5        0.62        0.11      1.39 o 
  -1  13   5        0.90        1.53      1.30 o 
   0  13   5       25.91       21.95      2.55 o 
   1  13   5        9.64        9.15      2.21 o 
   2  13   5      210.09      211.32     14.94 o 
   3  13   5       12.57       15.79      4.70 o 
   4  13   5       39.23       44.78      7.35 o 
   5  13   5        0.99        0.16      2.14 o 
  -4  14   5        0.41        2.32      2.44 o 
  -3  14   5       12.41       11.58      3.97 o 
  -2  14   5       14.25       14.21      2.83 o 
  -1  14   5        6.08        4.30      1.81 o 
   0  14   5        1.03        1.59      1.40 o 
   1  14   5        0.40        3.18      1.45 o 
   2  14   5       14.17       10.21      3.83 o 
   3  14   5        4.91        7.77      3.58 o 
   4  14   5        0.09        0.22      2.53 o 
  -3  15   5       22.34       29.12      4.32 o 
  -2  15   5        3.27        4.72      1.98 o 
  -1  15   5        0.17        4.55      1.90 o 
   0  15   5        0.92        3.38      2.12 o 
   1  15   5        1.07       -0.73      1.77 o 
   2  15   5        7.12        6.30      2.18 o 
  -9   0   6        4.87        5.33      3.05 o 
  -8   0   6       23.36       28.94      5.44 o 
  -7   0   6       16.84        8.64      2.84 o 
  -6   0   6       34.17       32.02      4.65 o 
  -5   0   6        3.88        1.85      1.32 o 
  -4   0   6        0.53       -0.32      1.09 o 
  -3   0   6      256.38      246.97      8.24 o 
  -2   0   6       73.97       80.50      7.02 o 
  -1   0   6       12.57       13.29      2.97 o 
   0   0   6      424.00      440.23      7.18 o 
   1   0   6      545.37      568.05     18.54 o 
   2   0   6        1.11       -0.58      1.70 o 
   3   0   6       11.89       12.78      2.92 o 
   4   0   6       88.42       90.02      8.43 o 
   5   0   6     1199.93     1174.53     22.25 o 
   6   0   6      359.79      338.02     18.28 o 
   7   0   6      577.73      553.55     24.65 o 
   8   0   6       22.41       19.62      5.34 o 
  -9   1   6        2.32        1.15      1.45 o 
  -8   1   6        3.42        4.65      1.62 o 
  -7   1   6        0.49        0.06      1.34 o 
  -6   1   6      118.13      114.05      5.36 o 
  -5   1   6       45.39       48.26      3.37 o 
  -4   1   6      376.54      379.63      7.56 o 
  -3   1   6      142.56      158.66      4.66 o 
  -2   1   6      167.88      177.08      5.70 o 
  -1   1   6     1082.83     1143.55     18.20 o 
   0   1   6      117.53      116.87      2.59 o 
   1   1   6      206.24      214.03      8.16 o 
   2   1   6      316.58      318.92     10.13 o 
   3   1   6        0.46        0.46      0.59 o 
   4   1   6      229.84      223.25      9.17 o 
   5   1   6       19.07       26.84      3.65 o 
   6   1   6       50.20       43.10      3.83 o 
   7   1   6       12.59       20.72      2.92 o 
   8   1   6       28.89       23.21      3.08 o 
  -9   2   6        0.20        1.19      1.47 o 
  -8   2   6       19.62       18.53      3.02 o 
  -7   2   6        0.56       -0.26      1.13 o 
  -6   2   6       41.26       38.34      3.27 o 
  -5   2   6       58.74       56.90      3.64 o 
  -4   2   6        7.87       10.46      1.43 o 
  -3   2   6      109.79      100.45      4.99 o 
  -2   2   6       15.78       17.98      2.97 o 
  -1   2   6       51.93       54.31      2.94 o 
   0   2   6      475.85      443.24      7.93 o 
   1   2   6       84.69       81.32      5.11 o 
   2   2   6       13.15       11.03      2.08 o 
   3   2   6       25.48       24.12      1.90 o 
   4   2   6       23.86       23.79      4.04 o 
   5   2   6       23.83       22.50      3.63 o 
   6   2   6       49.81       53.46      5.04 o 
   7   2   6        0.14        0.10      2.49 o 
   8   2   6        0.28        0.66      1.26 o 
  -9   3   6        5.32        5.59      2.13 o 
  -8   3   6       59.96       53.20      4.16 o 
  -7   3   6        3.93        5.02      1.56 o 
  -6   3   6       86.75       73.15      4.26 o 
  -5   3   6      731.53      758.07     12.93 o 
  -4   3   6      133.49      121.84      4.25 o 
  -3   3   6      712.47      693.88      8.63 o 
  -2   3   6      121.61      136.15      5.64 o 
  -1   3   6       24.89       23.54      2.72 o 
   0   3   6        5.75        5.91      0.93 o 
   1   3   6        0.25       -0.66      0.70 o 
   2   3   6        0.54        0.85      0.75 o 
   3   3   6        0.11        1.48      0.84 o 
   4   3   6       21.42       20.47      5.07 o 
   5   3   6       21.32       23.98      3.25 o 
   6   3   6        3.98        5.51      1.92 o 
   7   3   6       28.74       28.41      3.91 o 
   8   3   6        0.22        1.76      3.73 o 
  -9   4   6        1.11        2.62      1.86 o 
  -8   4   6        4.17        2.59      2.00 o 
  -7   4   6      144.95      136.46      6.19 o 
  -6   4   6       82.26       75.91      4.31 o 
  -5   4   6      714.84      669.35     11.93 o 
  -4   4   6       16.28       14.86      1.91 o 
  -3   4   6       13.21       10.13      1.34 o 
  -2   4   6       74.86       67.98      4.63 o 
  -1   4   6       11.40       12.79      2.99 o 
   0   4   6        0.49        1.47      1.30 o 
   1   4   6      134.91      132.76      4.29 o 
   2   4   6       19.97       20.22      1.98 o 
   3   4   6       87.06       83.10      3.82 o 
   4   4   6       25.29       20.97      4.44 o 
   5   4   6        0.49       -1.28      1.64 o 
   6   4   6        3.01        4.81      1.89 o 
   7   4   6        3.32        4.97      1.62 o 
   8   4   6        0.72       -3.65      3.67 o 
  -9   5   6        2.98       -0.92      2.26 o 
  -8   5   6        8.83        5.66      2.57 o 
  -7   5   6       17.40       25.12      4.03 o 
  -6   5   6      159.91      152.36      6.00 o 
  -5   5   6       44.28       42.43      3.03 o 
  -4   5   6      203.17      205.12      6.11 o 
  -3   5   6       30.28       31.67      1.95 o 
  -2   5   6       19.07       17.34      1.53 o 
  -1   5   6        1.91        1.19      2.26 o 
   0   5   6       58.89       62.30      6.53 o 
   1   5   6      407.57      422.52     11.69 o 
   2   5   6       11.04        8.02      1.38 o 
   3   5   6      165.35      167.85      5.59 o 
   4   5   6       80.52       85.84      4.23 o 
   5   5   6       11.81       13.98      5.50 o 
   6   5   6        5.66       11.21      2.41 o 
   7   5   6        8.09        8.37      2.28 o 
   8   5   6        0.38        6.10      3.83 o 
  -9   6   6        5.87       14.77      3.66 o 
  -8   6   6       43.34       45.14      5.30 o 
  -7   6   6       35.56       40.51      5.34 o 
  -6   6   6       66.40       66.15      5.87 o 
  -5   6   6       39.37       40.13      4.44 o 
  -4   6   6       71.03       68.88      3.38 o 
  -3   6   6       19.39       18.38      1.54 o 
  -2   6   6       64.71       63.76      2.10 o 
  -1   6   6        0.32        2.21      2.13 o 
   0   6   6        0.01       -0.11      0.75 o 
   1   6   6       19.54       19.08      2.85 o 
   2   6   6        2.37        4.57      1.43 o 
   3   6   6        7.74        7.96      1.95 o 
   4   6   6        2.14        0.82      0.91 o 
   5   6   6       23.81       26.33      3.99 o 
   6   6   6        4.18       -0.08      1.32 o 
   7   6   6        4.52       -1.76      2.48 o 
   8   6   6        0.96        6.08      3.38 o 
  -8   7   6        0.22        0.35      3.87 o 
  -7   7   6        6.76        4.70      1.91 o 
  -6   7   6        4.88        5.76      2.06 o 
  -5   7   6        6.68        3.64      3.04 o 
  -4   7   6        0.33        5.75      3.44 o 
  -3   7   6      195.66      195.17      6.08 o 
  -2   7   6        6.04        6.09      0.75 o 
  -1   7   6      184.53      166.93     10.29 o 
   0   7   6       13.88       11.05      1.70 o 
   1   7   6       10.53       10.04      1.27 o 
   2   7   6        1.15        1.80      0.80 o 
   3   7   6      150.59      149.75      5.56 o 
   4   7   6       62.69       67.96      3.96 o 
   5   7   6       83.75       70.90      5.32 o 
   6   7   6        0.12        1.47      2.10 o 
   7   7   6        0.16       -1.97      2.23 o 
  -8   8   6        5.94       13.44      3.27 o 
  -7   8   6        0.04       -1.09      1.92 o 
  -6   8   6        2.26        0.25      3.18 o 
  -5   8   6       47.36       37.85      6.13 o 
  -4   8   6       34.98       38.29      6.20 o 
  -3   8   6      776.25      750.46     11.20 o 
  -2   8   6       49.51       63.93      4.83 o 
  -1   8   6      412.69      400.98     15.96 o 
   0   8   6       34.09       33.37      3.42 o 
   1   8   6        3.45        4.61      1.11 o 
   2   8   6        2.76        3.76      1.30 o 
   3   8   6       14.94       13.94      1.80 o 
   4   8   6       10.43        9.00      1.64 o 
   5   8   6       21.81       21.71      3.04 o 
   6   8   6        1.35        1.45      2.20 o 
   7   8   6        0.07        1.89      2.11 o 
  -7   9   6       18.29       19.11      3.93 o 
  -6   9   6       24.70       31.61      5.99 o 
  -5   9   6       17.47       10.05      3.62 o 
  -4   9   6        3.59        4.88      3.23 o 
  -3   9   6        0.18        2.12      3.29 o 
  -2   9   6        4.43        2.66      1.37 o 
  -1   9   6       33.57       38.75      5.22 o 
   0   9   6       25.40       23.48      2.69 o 
   1   9   6       17.74       17.03      1.90 o 
   2   9   6        8.25        9.41      3.63 o 
   3   9   6        2.65        2.58      1.15 o 
   4   9   6        5.69        2.61      3.19 o 
   5   9   6        0.55        1.05      1.29 o 
   6   9   6       13.32       14.67      4.07 o 
   7   9   6        3.36        6.03      2.73 o 
  -7  10   6        0.99       -1.00      3.67 o 
  -6  10   6       51.81       51.48      8.18 o 
  -5  10   6       16.27       14.05      4.65 o 
  -4  10   6        0.00       -3.84      3.84 o 
  -3  10   6      294.29      289.93     10.93 o 
  -2  10   6       19.10       17.11      2.81 o 
  -1  10   6       55.79       54.40      3.71 o 
   0  10   6        7.24        5.27      1.17 o 
   1  10   6        4.10        4.28      1.30 o 
   2  10   6        9.43        9.89      1.87 o 
   3  10   6        0.19        1.04      1.11 o 
   4  10   6        0.42        0.95      1.74 o 
   5  10   6        0.34       -1.77      1.77 o 
   6  10   6        0.66        4.10      1.86 o 
  -6  11   6        8.81        5.83      3.24 o 
  -5  11   6       10.35       13.77      4.67 o 
  -4  11   6        3.22        8.70      3.33 o 
  -3  11   6        2.03       -0.41      2.12 o 
  -2  11   6        2.41        1.41      3.04 o 
  -1  11   6       12.20        9.98      1.59 o 
   0  11   6       12.07       13.18      2.25 o 
   1  11   6       62.68       62.28      4.01 o 
   2  11   6       14.51       17.99      4.13 o 
   3  11   6      262.10      268.57     15.76 o 
   4  11   6       10.57        4.72      2.38 o 
   5  11   6      127.70      149.36      8.52 o 
  -6  12   6        0.36        3.98      2.65 o 
  -5  12   6       18.38       27.18      6.28 o 
  -3  12   6        1.96        3.88      2.85 o 
  -2  12   6       24.58       25.35      5.40 o 
  -1  12   6        2.02        2.26      1.12 o 
   0  12   6        6.37        6.56      1.88 o 
   1  12   6       17.71       15.44      4.05 o 
   2  12   6        1.19        0.25      2.03 o 
   3  12   6       33.85       24.00      5.12 o 
   4  12   6        8.44       15.04      4.16 o 
   5  12   6        5.18       12.20      4.10 o 
  -5  13   6        0.43       -1.51      2.76 o 
  -4  13   6        2.28        0.82      1.71 o 
  -3  13   6        2.82        6.84      3.87 o 
  -2  13   6        0.37        2.87      1.82 o 
  -1  13   6        2.79        6.49      2.02 o 
   0  13   6       38.58       39.95      3.43 o 
   1  13   6        2.22        0.31      2.13 o 
   2  13   6       35.93       39.86      6.71 o 
   3  13   6        5.41       13.27      4.21 o 
   4  13   6        3.43        8.32      3.79 o 
  -3  14   6       13.03       17.66      5.00 o 
  -2  14   6        3.42        6.96      2.95 o 
  -1  14   6       12.91       19.89      3.83 o 
   0  14   6       21.37       23.61      5.23 o 
   1  14   6        0.09        5.00      2.19 o 
   2  14   6        0.48       -1.81      2.55 o 
   3  14   6        2.04        2.98      1.94 o 
  -1  15   6        0.66       -1.47      2.30 o 
   0  15   6        2.31        3.46      2.67 o 
  -9   1   7        3.07        5.23      1.61 o 
  -8   1   7      110.29      119.38      6.36 o 
  -7   1   7       25.04       26.85      2.59 o 
  -6   1   7        1.35        1.92      1.25 o 
  -5   1   7       46.44       40.76      2.79 o 
  -4   1   7      121.53      119.59      4.49 o 
  -3   1   7        1.88       -1.37      1.42 o 
  -2   1   7       91.07       83.02      5.45 o 
  -1   1   7        3.59        3.92      0.94 o 
   0   1   7      229.90      230.92      7.75 o 
   1   1   7      142.01      138.33      7.09 o 
   2   1   7      360.24      363.24     11.71 o 
   3   1   7       10.43        9.59      2.33 o 
   4   1   7        2.63        1.86      1.54 o 
   5   1   7       57.66       53.77      5.03 o 
   6   1   7       27.29       22.10      3.61 o 
   7   1   7       18.66       17.50      3.29 o 
   8   1   7       32.42       30.55      3.68 o 
  -9   2   7       36.63       39.06      5.06 o 
  -8   2   7        6.59        8.00      1.86 o 
  -7   2   7        3.44        3.47      2.39 o 
  -6   2   7        0.00        2.11      1.03 o 
  -5   2   7       45.89       42.67      2.91 o 
  -4   2   7        1.00        1.96      1.05 o 
  -3   2   7       29.26       26.69      2.07 o 
  -2   2   7        0.03        0.65      2.16 o 
  -1   2   7       34.64       35.28      5.04 o 
   0   2   7      250.50      263.80      9.69 o 
   1   2   7      197.41      194.39      8.41 o 
   2   2   7      282.38      301.82     10.69 o 
   3   2   7       51.47       48.99      8.22 o 
   4   2   7       34.04       31.28      3.70 o 
   5   2   7        1.39        1.96      3.43 o 
   6   2   7       12.34        7.94      1.94 o 
   7   2   7        1.47        0.12      1.85 o 
   8   2   7       14.02        6.73      2.41 o 
  -9   3   7       10.35        7.67      2.98 o 
  -8   3   7        0.45        2.01      1.60 o 
  -7   3   7       91.20       76.75      4.81 o 
  -6   3   7      122.49      110.85      4.79 o 
  -5   3   7     1018.33      982.31     13.33 o 
  -4   3   7       37.03       30.91      2.33 o 
  -3   3   7      570.10      557.86      9.10 o 
  -2   3   7        0.07        4.32      2.83 o 
  -1   3   7       82.05       84.51      5.49 o 
   0   3   7       41.93       45.61      4.17 o 
   1   3   7       24.76       27.79      3.31 o 
   2   3   7      191.94      194.50      8.71 o 
   3   3   7      120.19      129.38      4.61 o 
   4   3   7      126.14      123.39      7.36 o 
   5   3   7        7.43        6.59      1.81 o 
   6   3   7        5.96        9.30      5.50 o 
   7   3   7       12.74        8.28      2.48 o 
   8   3   7        0.42        4.77      2.27 o 
  -8   4   7        1.35        5.98      2.28 o 
  -7   4   7       10.02        7.89      2.45 o 
  -6   4   7        0.46       -0.50      1.06 o 
  -5   4   7       63.06       63.34      3.44 o 
  -4   4   7      105.83      102.89      4.12 o 
  -3   4   7      480.50      495.16      8.40 o 
  -2   4   7      111.10      119.48      9.09 o 
  -1   4   7        0.35       -0.82      2.07 o 
   0   4   7       29.58       31.66      2.20 o 
   1   4   7       81.63       84.13      5.69 o 
   2   4   7       11.45        9.26      2.31 o 
   3   4   7      251.11      250.11      6.91 o 
   4   4   7       13.49       14.60      3.69 o 
   5   4   7       21.17       24.55      4.87 o 
   6   4   7        1.82        2.29      5.44 o 
   7   4   7        0.00        1.48      1.77 o 
  -8   5   7        0.22        0.66      1.89 o 
  -7   5   7       85.29       89.37      7.20 o 
  -6   5   7       24.82       17.36      3.24 o 
  -5   5   7       37.10       37.24      3.32 o 
  -4   5   7       24.67       28.56      2.38 o 
  -3   5   7        5.35        4.09      0.97 o 
  -2   5   7       35.62       34.75      4.99 o 
  -1   5   7        1.29       -1.36      1.76 o 
   0   5   7       30.97       27.71      2.78 o 
   1   5   7        8.90        6.45      3.06 o 
   2   5   7       41.87       43.94      4.30 o 
   3   5   7       21.28       19.33      2.11 o 
   4   5   7       14.74       17.07      1.96 o 
   5   5   7       16.63       17.45      3.03 o 
   6   5   7        1.91        7.12      2.32 o 
   7   5   7        5.63       -0.40      2.04 o 
  -8   6   7       10.69       13.25      3.20 o 
  -7   6   7       33.56       32.88      4.70 o 
  -6   6   7       42.95       51.82      5.47 o 
  -5   6   7        2.64        1.85      3.51 o 
  -4   6   7       16.23       13.42      3.22 o 
  -3   6   7      124.27      122.08      3.90 o 
  -2   6   7       24.66       23.88      4.05 o 
  -1   6   7       47.65       56.96      6.57 o 
   0   6   7      141.68      150.72      5.32 o 
   1   6   7        0.90        3.59      1.66 o 
   2   6   7       29.28       32.39      3.66 o 
   3   6   7        0.97        1.11      1.16 o 
   4   6   7       33.10       33.22      2.89 o 
   5   6   7       41.27       47.08      4.64 o 
   6   6   7        3.90        2.17      1.49 o 
   7   6   7       13.54       14.65      4.57 o 
  -8   7   7        0.00        1.32      4.18 o 
  -7   7   7        3.02        0.56      3.05 o 
  -6   7   7        0.15        1.55      1.73 o 
  -5   7   7        8.25        2.73      2.45 o 
  -4   7   7        0.83        1.55      1.15 o 
  -3   7   7       31.05       34.78      3.85 o 
  -2   7   7        6.06        8.31      2.25 o 
  -1   7   7       35.37       34.63      5.25 o 
   0   7   7        0.11        1.10      2.61 o 
   1   7   7        1.51        4.88      3.40 o 
   2   7   7       16.04       16.03      2.04 o 
   3   7   7       12.40       11.64      1.94 o 
   4   7   7        0.45        1.07      0.96 o 
   5   7   7       84.39       78.65      9.25 o 
   6   7   7        6.92        3.02      2.40 o 
   7   7   7       20.73       15.12      4.54 o 
  -7   8   7        3.36        4.97      6.45 o 
  -6   8   7       16.36       30.76      6.76 o 
  -5   8   7       21.99       26.54      6.02 o 
  -4   8   7       15.80       16.79      3.57 o 
  -3   8   7      128.25      129.61      7.28 o 
  -2   8   7       14.88       17.99      3.04 o 
  -1   8   7      827.37      907.16     25.95 o 
   0   8   7      197.22      211.51     13.19 o 
   1   8   7      335.22      355.94     17.83 o 
   2   8   7        9.17        8.59      2.27 o 
   3   8   7       22.14       23.77      3.13 o 
   4   8   7        6.90        4.06      1.32 o 
   5   8   7        4.02        7.12      2.89 o 
   6   8   7        0.07        2.63      2.79 o 
  -7   9   7       26.14       30.22      4.66 o 
  -6   9   7        0.09        2.07      2.62 o 
  -5   9   7       18.12       17.50      4.52 o 
  -4   9   7        3.35        2.46      1.13 o 
  -3   9   7        2.82        3.21      1.53 o 
  -2   9   7       53.30       47.96      4.67 o 
  -1   9   7       69.71       67.13      4.61 o 
   0   9   7       38.71       34.40      5.48 o 
   2   9   7        4.42        4.36      1.29 o 
   3   9   7        2.41        2.21      2.02 o 
   4   9   7       43.65       44.32      6.26 o 
   5   9   7        3.17        1.79      2.22 o 
   6   9   7       22.66       16.84      4.28 o 
  -6  10   7       27.82       38.17      7.09 o 
  -5  10   7       17.45       18.16      4.95 o 
  -4  10   7       16.95       21.66      5.19 o 
  -3  10   7      130.53      127.59      7.34 o 
  -2  10   7      152.13      135.53      7.67 o 
  -1  10   7       30.31       28.33      5.12 o 
   0  10   7      108.58       98.43      9.35 o 
   1  10   7       68.86       71.43      8.23 o 
   2  10   7       16.78       17.26      3.08 o 
   3  10   7       35.50       51.18      6.74 o 
   4  10   7        3.29        2.44      2.71 o 
   5  10   7        0.29       -0.07      2.21 o 
  -6  11   7        1.13        3.40      2.40 o 
  -5  11   7        9.24       10.61      4.28 o 
  -4  11   7       12.98       24.08      5.93 o 
  -3  11   7        9.94        2.20      2.82 o 
  -2  11   7        8.22        8.98      3.65 o 
  -1  11   7       26.78       23.20      3.43 o 
   0  11   7        0.01       -1.99      2.07 o 
   1  11   7        0.21        1.53      2.68 o 
   2  11   7        4.18        0.73      1.37 o 
   3  11   7       24.02       24.05      4.85 o 
   4  11   7       24.59       32.01      5.63 o 
  -5  12   7        2.98        1.60      2.01 o 
  -4  12   7        2.81        3.25      2.67 o 
  -3  12   7        4.33        4.34      3.58 o 
  -2  12   7       47.94       58.75      8.36 o 
  -1  12   7       18.88       21.52      4.49 o 
   0  12   7        0.73       -2.56      2.56 o 
   1  12   7        2.32        1.38      2.63 o 
   2  12   7       47.37       46.39      5.07 o 
   3  12   7        0.25        0.85      2.14 o 
   4  12   7       50.50       62.82      8.21 o 
  -3  13   7        0.01        3.83      3.18 o 
  -2  13   7        0.77        4.36      2.83 o 
  -1  13   7        0.72       -0.69      2.61 o 
   0  13   7        4.42        7.35      2.31 o 
   1  13   7        3.19        4.76      2.41 o 
   2  13   7        5.02        0.85      2.66 o 
  -1  14   7        4.94        2.86      2.53 o 
   0  14   7        5.74        2.64      2.14 o 
  -8   0   8        6.02        5.39      2.37 o 
  -7   0   8       15.75       15.48      3.02 o 
  -6   0   8       88.81       90.65      6.42 o 
  -5   0   8       17.01       16.51      3.17 o 
  -4   0   8        2.26        1.52      3.10 o 
  -3   0   8      112.96      123.75      9.41 o 
  -2   0   8       12.27       16.90      3.97 o 
  -1   0   8       33.62       36.46      5.54 o 
   0   0   8      102.88      100.15      9.16 o 
   1   0   8       16.30       13.32      4.03 o 
   2   0   8      422.76      433.82     19.64 o 
   3   0   8        0.36        0.90      2.02 o 
   4   0   8        3.88        4.56      2.67 o 
   5   0   8       14.62       10.37      3.81 o 
   6   0   8        0.01        3.06      3.15 o 
   7   0   8      190.21      166.14     14.17 o 
  -8   1   8        4.64        5.34      1.41 o 
  -7   1   8        5.85        4.17      1.17 o 
  -6   1   8       23.12       27.77      2.62 o 
  -5   1   8       13.23       11.56      1.63 o 
  -4   1   8        5.78        7.56      1.42 o 
  -3   1   8       12.53       13.02      2.40 o 
  -2   1   8      109.31      107.61      6.71 o 
  -1   1   8       81.12       81.58      5.82 o 
   0   1   8       17.31       22.20      3.18 o 
   1   1   8      564.97      565.05     15.32 o 
   2   1   8       22.54       26.98      3.80 o 
   3   1   8      139.17      144.93      8.25 o 
   4   1   8        0.52       -1.51      1.51 o 
   5   1   8        2.17        3.18      1.93 o 
   6   1   8       43.38       39.63      4.89 o 
   7   1   8        1.00        1.32      1.81 o 
  -8   2   8        3.42        3.61      1.30 o 
  -7   2   8        0.10       -1.09      1.09 o 
  -6   2   8        8.58       11.89      1.70 o 
  -5   2   8        4.98        5.11      1.34 o 
  -4   2   8       11.60       10.01      1.61 o 
  -3   2   8        0.93        0.75      1.06 o 
  -2   2   8        0.41        1.52      2.16 o 
  -1   2   8       62.59       63.41      5.12 o 
   0   2   8        0.17        0.82      2.33 o 
   1   2   8        2.48        2.81      2.51 o 
   2   2   8       27.27       27.08      3.88 o 
   3   2   8        0.03        0.39      2.72 o 
   4   2   8        7.03        6.71      4.72 o 
   5   2   8        1.31        2.44      2.26 o 
   6   2   8        4.55        7.84      4.40 o 
   7   2   8        8.18        5.16      5.39 o 
  -8   3   8        0.28        2.23      1.68 o 
  -7   3   8        1.85        1.25      1.40 o 
  -6   3   8       61.14       53.52      3.50 o 
  -5   3   8        0.14        0.78      0.84 o 
  -4   3   8       34.12       28.35      2.65 o 
  -3   3   8      584.30      621.11     12.20 o 
  -2   3   8        0.05        1.16      2.20 o 
  -1   3   8      481.17      491.08     14.29 o 
   0   3   8        3.62        5.02      1.94 o 
   1   3   8        5.86        4.49      2.96 o 
   2   3   8        0.00       -0.71      1.38 o 
   3   3   8        1.87        1.68      2.95 o 
   4   3   8        0.13       -0.73      1.31 o 
   5   3   8        0.00       -1.60      1.83 o 
   6   3   8        1.17       -0.17      1.89 o 
   7   3   8        2.83        0.95      3.67 o 
  -8   4   8        1.39        1.13      1.50 o 
  -7   4   8        1.47        3.28      1.73 o 
  -6   4   8       32.48       30.41      3.25 o 
  -5   4   8       49.16       44.93      3.78 o 
  -4   4   8      192.75      178.43      6.32 o 
  -3   4   8      247.79      245.95     11.55 o 
  -2   4   8       55.19       47.05      6.31 o 
  -1   4   8       27.50       26.28      4.86 o 
   0   4   8       55.75       51.01      4.86 o 
   1   4   8        5.40        4.42      2.33 o 
   2   4   8       10.66        9.33      2.67 o 
   3   4   8        1.61        1.67      2.50 o 
   4   4   8       13.29       13.88      4.50 o 
   5   4   8       10.42       10.10      5.72 o 
   6   4   8        3.57        1.36      4.28 o 
   7   4   8        2.79        1.77      1.81 o 
  -7   5   8        6.42        3.72      2.25 o 
  -6   5   8        0.04        0.96      1.37 o 
  -5   5   8        1.94        0.81      1.68 o 
  -4   5   8       33.98       35.75      3.72 o 
  -3   5   8       90.53       89.93      8.03 o 
  -2   5   8      103.31      106.71      9.31 o 
  -1   5   8       38.39       29.66      5.08 o 
   0   5   8        3.28        2.30      1.31 o 
   1   5   8       10.21       10.30      2.48 o 
   2   5   8      117.80      119.91      7.40 o 
   3   5   8       49.76       48.96      5.04 o 
   4   5   8       44.94       41.45      4.63 o 
   5   5   8        2.27        1.75      1.54 o 
   6   5   8       16.21       14.81      2.54 o 
  -7   6   8       14.32       25.06      4.24 o 
  -6   6   8        5.19        3.10      6.03 o 
  -5   6   8       14.07       23.06      5.18 o 
  -4   6   8       28.59       26.10      5.40 o 
  -3   6   8        1.40        2.06      4.54 o 
  -2   6   8       19.73       16.54      3.76 o 
  -1   6   8        0.45       -3.16      3.16 o 
   0   6   8       90.25       84.30      8.81 o 
   1   6   8       11.35        9.50      2.38 o 
   2   6   8       26.75       27.42      5.11 o 
   3   6   8       15.23       13.64      2.72 o 
   4   6   8        8.33        6.49      2.25 o 
   5   6   8       10.16       10.09      2.80 o 
   6   6   8        3.04        3.98      1.76 o 
  -7   7   8        4.04        3.50      2.36 o 
  -6   7   8        2.15        5.25      3.27 o 
  -5   7   8       38.66       46.16      7.23 o 
  -3   7   8        0.09       -1.41      1.58 o 
  -2   7   8       40.19       46.43      4.73 o 
  -1   7   8       82.97       79.93      8.39 o 
   0   7   8        1.22        7.03      3.25 o 
   1   7   8      140.51      143.38     11.87 o 
   2   7   8        6.75       10.49      2.67 o 
   3   7   8        1.58        2.19      1.92 o 
   4   7   8       28.44       25.89      3.76 o 
   5   7   8       14.67       15.54      3.01 o 
   6   7   8        0.26        1.78      2.10 o 
  -6   8   8       34.03       50.87      8.01 o 
  -5   8   8       13.95       22.04      5.43 o 
  -4   8   8        0.27        1.26      1.41 o 
  -3   8   8        3.24        0.80      1.39 o 
  -2   8   8        0.41        3.63      1.91 o 
  -1   8   8      321.29      315.80     16.71 o 
   0   8   8       10.33       14.78      4.20 o 
   1   8   8      156.28      172.27     13.08 o 
   2   8   8        5.66        3.32      2.20 o 
   3   8   8        0.20        0.00      1.92 o 
   4   8   8        0.36        1.19      1.55 o 
   5   8   8        0.34        3.64      2.26 o 
  -6   9   8        4.29       18.01      5.57 o 
  -5   9   8       29.58       46.75      7.78 o 
  -4   9   8       25.25       26.53      6.04 o 
  -3   9   8       12.08       13.54      7.04 o 
  -2   9   8        1.28        0.78      1.88 o 
  -1   9   8        0.14       -1.70      1.94 o 
   0   9   8        1.35        0.29      2.36 o 
   1   9   8       13.13        6.94      3.64 o 
   2   9   8       10.69        6.32      3.45 o 
   3   9   8        3.64        0.08      3.04 o 
   4   9   8        0.14        2.70      2.79 o 
   5   9   8        5.09       -0.34      2.14 o 
  -5  10   8        0.77        3.34      3.77 o 
  -4  10   8       33.41       35.85      7.05 o 
  -3  10   8       15.03        8.59      4.32 o 
  -2  10   8        0.01        0.83      4.06 o 
  -1  10   8      171.90      182.16     12.99 o 
   0  10   8       40.29       44.76      6.68 o 
   1  10   8       28.13       32.07      6.13 o 
   2  10   8       14.33       13.51      4.40 o 
   3  10   8        1.37        3.83      2.25 o 
   4  10   8        7.73        4.07      2.85 o 
  -4  11   8       23.91       24.47      6.42 o 
  -3  11   8        0.36        1.86      2.48 o 
  -2  11   8        1.24       -0.01      1.72 o 
  -1  11   8        0.57        1.98      1.71 o 
   0  11   8        9.49       11.10      3.57 o 
   1  11   8        0.02        7.17      3.37 o 
   2  11   8       11.12        6.15      3.70 o 
   3  11   8       17.26       14.80      5.10 o 
  -3  12   8        0.54        5.79      3.75 o 
  -2  12   8        3.20        2.69      3.19 o 
  -1  12   8        0.26        3.35      2.00 o 
   0  12   8       29.71       34.61      6.16 o 
   1  12   8        0.08       -2.47      2.66 o 
   2  12   8        0.58        0.75      2.22 o 
  -7   1   9       14.42       17.80      2.72 o 
  -6   1   9       74.42       85.87      4.63 o 
  -5   1   9        0.23        0.54      1.05 o 
  -4   1   9        0.92        3.24      1.82 o 
  -3   1   9       22.51       20.80      3.14 o 
  -2   1   9       67.15       77.66      6.15 o 
  -1   1   9        2.79        2.18      1.83 o 
   0   1   9       31.21       37.95      4.43 o 
   1   1   9       16.74       15.53      3.15 o 
   2   1   9       16.09       16.08      3.00 o 
   3   1   9       65.46       67.19      6.18 o 
   4   1   9       20.27       21.95      3.73 o 
   5   1   9        8.20        9.18      2.65 o 
   6   1   9        0.11       -2.90      3.89 o 
  -7   2   9       50.55       50.20      4.52 o 
  -6   2   9       17.05       16.51      2.09 o 
  -5   2   9        5.59        7.68      2.18 o 
  -4   2   9        9.26        8.30      1.97 o 
  -3   2   9        3.13        4.54      1.51 o 
  -2   2   9        0.00       -3.48      3.48 o 
  -1   2   9        0.07        0.98      1.43 o 
   0   2   9        9.56       18.78      4.58 o 
   1   2   9       14.26        7.70      6.41 o 
   2   2   9        1.82        2.49      1.67 o 
   3   2   9       15.00       12.20      2.77 o 
   4   2   9       34.13       29.03      4.23 o 
   5   2   9       13.79       12.35      4.56 o 
   6   2   9        6.33        1.79      3.33 o 
  -7   3   9        2.64        2.51      1.81 o 
  -6   3   9        1.19       -1.44      1.44 o 
  -5   3   9        1.53       -1.07      1.16 o 
  -4   3   9       84.02       68.51      7.06 o 
  -3   3   9      462.72      471.76     11.40 o 
  -2   3   9      165.77      182.87     13.18 o 
  -1   3   9      220.40      236.81     10.65 o 
   0   3   9       90.67       88.52     11.12 o 
   1   3   9        0.50       -0.23      1.95 o 
   2   3   9        0.41        0.93      1.76 o 
   3   3   9       16.85       13.60      2.95 o 
   4   3   9        0.59        0.02      1.44 o 
   5   3   9       24.44       27.32      5.52 o 
   6   3   9       14.62       16.49      3.72 o 
  -7   4   9        0.01       -0.93      1.54 o 
  -6   4   9        4.90        3.00      1.49 o 
  -5   4   9       43.63       43.38      4.65 o 
  -4   4   9        1.79        5.78      3.21 o 
  -3   4   9        0.87        1.76      1.13 o 
  -2   4   9       52.45       52.99      7.22 o 
  -1   4   9      157.35      156.51     12.17 o 
   0   4   9      143.67      146.03     10.01 o 
   1   4   9        0.04        1.55      4.43 o 
   2   4   9      103.21      107.05      7.59 o 
   3   4   9        0.33       -1.93      1.93 o 
   4   4   9        6.30        7.20      2.70 o 
   5   4   9       11.65        8.68      2.63 o 
  -7   5   9       21.61       31.45      4.74 o 
  -6   5   9        0.87       -0.24      2.63 o 
  -5   5   9       32.92       24.25      5.67 o 
  -4   5   9       12.91       17.99      4.99 o 
  -3   5   9       16.16       21.07      3.44 o 
  -2   5   9       16.37       26.13      5.10 o 
  -1   5   9        1.20       -2.16      2.79 o 
   0   5   9       19.02       26.55      5.47 o 
   1   5   9       10.12       12.48      4.58 o 
   2   5   9        9.37       12.97      3.07 o 
   3   5   9        1.98        0.34      1.50 o 
   4   5   9       28.69       34.20      4.55 o 
   5   5   9        0.70        0.61      2.04 o 
  -6   6   9        0.13        3.35      2.43 o 
  -5   6   9       40.11       46.07      7.41 o 
  -4   6   9       46.74       46.95      7.50 o 
  -3   6   9        5.43        7.56      2.32 o 
  -2   6   9       20.28       22.55      4.76 o 
  -1   6   9       56.09       64.92      8.02 o 
   0   6   9        6.86        3.63      2.99 o 
   1   6   9       18.76       24.26      3.72 o 
   2   6   9       29.09       34.99      4.39 o 
   3   6   9        1.55        1.22      1.50 o 
   4   6   9        6.79       11.64      3.05 o 
   5   6   9        0.78        0.22      1.97 o 
  -6   7   9        0.61        2.48      2.76 o 
  -5   7   9        0.03        2.01      1.98 o 
  -4   7   9        2.74        6.67      2.78 o 
  -3   7   9       15.42       17.24      3.14 o 
  -2   7   9        0.80        3.07      2.02 o 
  -1   7   9        5.58        6.91      3.10 o 
   0   7   9        0.00       -1.88      2.90 o 
   1   7   9       44.73       66.12      8.73 o 
   2   7   9        1.79        2.08      1.79 o 
   3   7   9        4.25        2.82      3.22 o 
   4   7   9        0.30        1.15      1.91 o 
  -5   8   9        2.90       -1.57      2.57 o 
  -4   8   9       19.81       24.75      3.91 o 
  -3   8   9        2.26       -1.77      1.77 o 
  -2   8   9        5.84        3.88      1.65 o 
  -1   8   9       96.05      104.99     10.29 o 
   0   8   9       25.26       25.53      5.62 o 
   1   8   9      326.53      376.13     20.38 o 
   2   8   9        3.02        3.31      3.46 o 
   3   8   9       74.20       89.44     10.74 o 
   4   8   9        0.15        0.62      1.56 o 
  -4   9   9        5.80        1.40      2.65 o 
  -3   9   9        3.23        6.77      2.10 o 
  -2   9   9       12.72       12.92      4.99 o 
  -1   9   9        0.40       -0.38      1.99 o 
   0   9   9       16.26       14.11      3.99 o 
   1   9   9        3.43        2.21      2.16 o 
   2   9   9       18.94       13.37      4.15 o 
   3   9   9        1.04       -1.03      2.70 o 
  -4  10   9       37.03       55.50      8.76 o 
  -3  10   9        0.88        6.72      4.42 o 
  -2  10   9       20.18       24.67      3.77 o 
  -1  10   9       55.29       52.65      7.60 o 
   0  10   9        4.30        1.55      2.20 o 
   1  10   9       29.90       36.04      7.08 o 
   2  10   9        0.15       -0.75      2.37 o 
  -2  11   9        2.05       10.23      4.40 o 
  -1  11   9       19.66       20.15      3.96 o 
   0  11   9        0.63        1.97      2.72 o 
   1  11   9       41.55       48.68      7.87 o 
  -6   0  10        4.82        4.20      2.47 o 
  -5   0  10       36.35       33.71      5.88 o 
  -4   0  10       18.55       14.25      4.12 o 
  -3   0  10        4.90        9.79      3.85 o 
  -2   0  10        0.96        0.40      2.05 o 
  -1   0  10      122.06      120.28     11.53 o 
   0   0  10       60.29       53.43      7.63 o 
   1   0  10       11.73        6.91      3.19 o 
   2   0  10        5.07        5.66      3.05 o 
   3   0  10        7.37       10.04      4.00 o 
   4   0  10       48.00       71.42      9.65 o 
   5   0  10        4.86        4.28      2.87 o 
  -6   1  10        3.61        3.59      2.04 o 
  -5   1  10        9.89       12.02      2.82 o 
  -4   1  10        1.89        0.61      2.09 o 
  -3   1  10        3.53        3.25      1.70 o 
  -2   1  10        0.66        0.11      2.50 o 
  -1   1  10        1.54        1.02      1.76 o 
   0   1  10        2.57        3.15      1.70 o 
   1   1  10        0.02        0.76      1.80 o 
   2   1  10        0.02       -1.78      2.38 o 
   3   1  10       37.12       41.17      5.23 o 
   4   1  10        6.61        5.11      2.94 o 
   5   1  10       23.11       23.68      4.14 o 
  -6   2  10        3.28        4.77      2.17 o 
  -5   2  10        2.85        4.64      3.09 o 
  -4   2  10       12.78       10.12      2.34 o 
  -3   2  10        1.22        2.73      1.77 o 
  -2   2  10        0.02        0.68      2.29 o 
  -1   2  10        0.33        0.87      1.78 o 
   0   2  10        6.06        7.23      2.55 o 
   1   2  10       20.53       17.84      3.48 o 
   2   2  10       16.71       21.23      3.79 o 
   3   2  10        0.32        4.79      2.43 o 
   4   2  10       10.05       14.29      3.48 o 
  -6   3  10        0.72        4.41      3.11 o 
  -5   3  10        0.11       -1.48      2.31 o 
  -4   3  10       30.60       24.94      5.28 o 
  -3   3  10        1.02        2.66      1.66 o 
  -2   3  10        5.09        2.94      2.60 o 
  -1   3  10      189.70      211.54     15.25 o 
   0   3  10       18.90       24.12      4.05 o 
   1   3  10      120.76      122.47      8.33 o 
   2   3  10       27.92       27.73      4.07 o 
   3   3  10        3.32        2.11      1.95 o 
   4   3  10        3.82        0.94      2.69 o 
  -6   4  10        4.43        6.99      3.36 o 
  -5   4  10        2.72        3.85      3.05 o 
  -4   4  10       19.62       13.73      4.41 o 
  -3   4  10       12.53       18.12      3.30 o 
  -2   4  10      167.45      183.13     14.17 o 
  -1   4  10       17.78       20.56      5.10 o 
   0   4  10       53.15       49.27      5.28 o 
   1   4  10        1.59        3.55      2.26 o 
   2   4  10        8.18        6.95      2.58 o 
   3   4  10        4.33        2.67      1.91 o 
   4   4  10        5.15        7.23      2.62 o 
  -5   5  10        7.35       17.96      5.28 o 
  -4   5  10        0.51       -0.22      1.78 o 
  -3   5  10        4.35        4.73      2.24 o 
  -2   5  10        2.65        4.99      3.48 o 
  -1   5  10       81.16       83.33      9.69 o 
   0   5  10        1.59        0.63      2.52 o 
   1   5  10        2.13       -0.38      2.42 o 
   2   5  10        2.85        3.98      2.01 o 
   3   5  10        2.89        5.31      1.89 o 
   4   5  10       18.83       18.32      3.64 o 
  -5   6  10       22.77       32.27      7.01 o 
  -4   6  10        7.73        6.95      3.49 o 
  -3   6  10       32.72       36.40      4.65 o 
  -2   6  10        4.67       -2.95      2.95 o 
  -1   6  10        1.70       -0.38      2.50 o 
   0   6  10        0.09       -1.07      2.62 o 
   1   6  10       12.84        9.06      3.81 o 
   2   6  10        0.18        1.38      1.86 o 
   3   6  10        3.14        4.13      2.03 o 
  -4   7  10        0.01        2.73      3.09 o 
  -3   7  10       14.22       11.55      2.94 o 
  -2   7  10       20.86       23.36      4.90 o 
  -1   7  10        3.66        5.72      3.56 o 
   0   7  10       61.51       62.14      8.58 o 
   1   7  10        0.00        4.31      3.06 o 
   2   7  10        5.55        9.81      4.58 o 
   3   7  10        6.56        6.59      2.60 o 
  -3   8  10       12.21       17.16      3.30 o 
  -2   8  10        0.33       -1.59      1.92 o 
  -1   8  10        0.59        1.68      2.34 o 
   0   8  10        0.52        1.74      2.04 o 
   1   8  10       58.19       53.00      8.35 o 
   2   8  10        3.61        3.62      3.57 o 
  -2   9  10        9.21       12.81      3.33 o 
  -1   9  10        0.25        0.81      2.34 o 
   0   9  10        0.63        4.64      3.63 o 
  -4   1  11       27.36       29.07      4.08 o 
  -3   1  11        3.52        3.96      1.88 o 
  -2   1  11        2.61       -2.24      2.79 o 
  -1   1  11        7.46        6.16      3.90 o 
   0   1  11       45.51       53.90      5.89 o 
   1   1  11       10.27        6.17      2.42 o 
   2   1  11       13.06        8.98      2.66 o 
   3   1  11        0.25       -2.19      2.19 o 
  -4   2  11        0.85       -2.36      3.09 o 
  -3   2  11        4.76        4.12      1.89 o 
  -2   2  11        8.80        8.34      3.60 o 
  -1   2  11       10.01       12.48      3.13 o 
   0   2  11        0.00        3.42      2.11 o 
   1   2  11       11.43       17.58      3.64 o 
   2   2  11        1.81        2.19      1.84 o 
   3   2  11        2.52        1.40      2.79 o 
  -4   3  11        2.26       -2.78      2.78 o 
  -3   3  11        1.65        1.09      1.83 o 
  -2   3  11       36.00       33.03      6.71 o 
  -1   3  11       69.74       69.66      9.54 o 
   0   3  11       54.35       59.12      7.39 o 
   1   3  11       73.15       89.53      7.61 o 
   2   3  11       39.61       46.39      7.36 o 
  -3   4  11       24.69       23.98      4.02 o 
  -2   4  11        0.62        5.44      2.92 o 
  -1   4  11       12.06       14.92      5.08 o 
   0   4  11        5.88        7.72      2.84 o 
   1   4  11        3.27        4.80      3.99 o 
   2   4  11       14.85       19.12      3.72 o 
  -3   5  11       15.54       19.15      6.00 o 
  -2   5  11        5.74        9.33      3.85 o 
  -1   5  11        5.74        5.92      3.60 o 
   0   5  11        0.00        5.23      3.46 o 
   1   5  11        0.00        0.98      5.10 o 
  -2   6  11       17.63       21.47      3.97 o 
  -1   6  11        7.86        8.99      3.67 o 
   0   6  11        5.35        8.38      3.98 o 
                                                 
